# Supplementary material for: Serious adverse events following treatment of visceral leishmaniasis: A systematic review and meta-analysis
Source: PLoS Negl Trop Dis. 2021 Mar 29;15(3):e0009302. doi: 10.1371/journal.pntd.0009302 (PMC8031744; doi:10.1371/journal.pntd.0009302)
Supplement: S1 Data — (XLSX) [file pntd.0009302.s011.xlsx]

## Sheet: Study included
IDDO_Tag	Author-year	Published.Title	Published.Year	Publication.URL
1	Ritmeijer-2006	A comparison of miltefosine and sodium stibogluconate for treatment of visceral leishmaniasis in an Ethiopian population with high prevalence of HIV infection.	2006	http://www.ncbi.nlm.nih.gov/pubmed/16804852
2	Thakur-2001a	A single high dose treatment of kala-azar with Ambisome (amphotericin B lipid complex): a pilot study.	2001	http://www.ncbi.nlm.nih.gov/pubmed/11137652
3	Laguna-2003	Amphotericin B lipid complex versus meglumine antimoniate in the treatment of visceral leishmaniasis in patients infected with HIV: a randomized pilot study.	2003	http://www.ncbi.nlm.nih.gov/pubmed/12888588
4	Giri-1993	Amphotericin B therapy in kala-azar.	1993	http://www.ncbi.nlm.nih.gov/pubmed/8409490
5	Sundar-2011b	Comparison of short-course multidrug treatment with standard therapy for visceral leishmaniasis in India: an open-label, non-inferiority, randomised controlled trial.	2011	http://www.ncbi.nlm.nih.gov/pubmed/21255828
6	Thakur-1994b	Comparison of glucose versus fat emulsion in the preparation of amphotericin B for use in kala-azar.	1994	http://www.ncbi.nlm.nih.gov/pubmed/7886778
7	Wali-1997	Efficacy of sodium antimony gluconate and ketoconazole in the treatment of kala-azar--a comparative study.	1997	http://www.ncbi.nlm.nih.gov/pubmed/9282505
8	Gaeta-2000	Efficacy of amphotericin B colloidal dispersion in the treatment of Mediterranean visceral leishmaniasis in immunocompetent adult patients.	2000	http://www.ncbi.nlm.nih.gov/pubmed/11200380
9	Berhe-1999	HIV viral load and response to antileishmanial chemotherapy in co-infected patients.	1999	http://www.ncbi.nlm.nih.gov/pubmed/10513651
10	Jha-1999	Miltefosine, an oral agent, for the treatment of Indian visceral leishmaniasis.	1999	http://www.ncbi.nlm.nih.gov/pubmed/10588964
11	Sundar-2008b	New treatment approach in Indian visceral leishmaniasis: single-dose liposomal amphotericin B followed by short-course oral miltefosine.	2008	http://www.ncbi.nlm.nih.gov/pubmed/18781879
12	Sundar-2002b	Oral miltefosine for Indian visceral leishmaniasis.	2002	http://www.ncbi.nlm.nih.gov/pubmed/12456849
13	Sundar-1999a	Oral treatment of visceral leishmaniasis with miltefosine.	1999	http://www.ncbi.nlm.nih.gov/pubmed/10707104
14	Sundar-2011c	Pharmacokinetics of oral sitamaquine taken with or without food and safety and efficacy for treatment of visceral leishmaniais: a randomized study in Bihar, India.	2011	http://www.ncbi.nlm.nih.gov/pubmed/21633025
15	Sundar-2009a	Safety and efficacy of high-dose infusions of a preformed amphotericin B fat emulsion for treatment of Indian visceral leishmaniasis.	2009	http://www.ncbi.nlm.nih.gov/pubmed/19407109
16	Sundar-2008a	Safety of a pre-formulated amphotericin B lipid emulsion for the treatment of Indian Kala-azar.	2008	http://www.ncbi.nlm.nih.gov/pubmed/18664241
17	Sundar-2000c	Short-course of oral miltefosine for treatment of visceral leishmaniasis.	2000	http://www.ncbi.nlm.nih.gov/pubmed/11049800
18	Laguna-1999	Treatment of visceral leishmaniasis in HIV-infected patients: a randomized trial comparing meglumine antimoniate with amphotericin B. Spanish HIV-Leishmania Study Group.	1999	http://www.ncbi.nlm.nih.gov/pubmed/10397536
19	Russo-1996	Visceral leishmaniasis in HIV infected patients: treatment with high dose liposomal amphotericin B (AmBisome).	1996	http://www.ncbi.nlm.nih.gov/pubmed/8708370
20	Davidson-1994a	Relapse of visceral leishmaniasis in patients who were coinfected with human immunodeficiency virus and who received treatment with liposomal amphotericin B.	1994	http://www.ncbi.nlm.nih.gov/pubmed/7811891
21	Thakur-2004a	A comparative evaluation of amphotericin B and sodium antimony gluconate, as first-line drugs in the treatment of Indian visceral leishmaniasis.	2004	http://www.ncbi.nlm.nih.gov/pubmed/15035723
22	Chulay-1983	A comparison of three dosage regimens of sodium stibogluconate in the treatment of visceral leishmaniasis in Kenya.	1983	http://www.ncbi.nlm.nih.gov/pubmed/6309993
23	Das-2009	A controlled, randomized nonblinded clinical trial to assess the efficacy of amphotericin B deoxycholate as compared to pentamidine for the treatment of antimony unresponsive visceral leishmaniasis cases in Bihar, India.	2009	http://www.ncbi.nlm.nih.gov/pubmed/19436614
24	Wasunna-2005	A phase II dose-increasing study of sitamaquine for the treatment of visceral leishmaniasis in Kenya.	2005	http://www.ncbi.nlm.nih.gov/pubmed/16282296
25	Thakur-2000a	A prospective randomized, comparative, open-label trial of the safety and efficacy of paromomycin (aminosidine) plus sodium stibogluconate versus sodium stibogluconate alone for the treatment of visceral leishmaniasis.	2000	http://www.ncbi.nlm.nih.gov/pubmed/11127250
26	Karki-1998	A thirty-day course of sodium stibogluconate for treatment of Kala-azar in Nepal.	1998	http://www.ncbi.nlm.nih.gov/pubmed/9740292
27	Jha-2005	A phase II dose-ranging study of sitamaquine for the treatment of visceral leishmaniasis in India.	2005	http://www.ncbi.nlm.nih.gov/pubmed/16354802
28	Sundar-2011a	Ambisome plus miltefosine for Indian patients with kala-azar.	2011	http://www.ncbi.nlm.nih.gov/pubmed/21129762
29	Thakur-1995	Aminosidine plus sodium stibogluconate for the treatment of Indian kala-azar: a randomized dose-finding clinical trial.	1995	http://www.ncbi.nlm.nih.gov/pubmed/7778155
30	Sundar-2006	Amphotericin B colloidal dispersion for the treatment of Indian visceral leishmaniasis.	2006	http://www.ncbi.nlm.nih.gov/pubmed/16447104
31	Thakur-1999	Amphotericin B deoxycholate treatment of visceral leishmaniasis with newer modes of administration and precautions: a study of 938 cases.	1999	http://www.ncbi.nlm.nih.gov/pubmed/10492770
32	Thakur-1993c	Amphotericin B in resistant kala-azar in Bihar.	1993	http://www.ncbi.nlm.nih.gov/pubmed/8477209
33	Sundar-2004	Amphotericin B treatment for Indian visceral leishmaniasis: conventional versus lipid formulations.	2004	http://www.ncbi.nlm.nih.gov/pubmed/14727208
34	Sundar-2007b	Amphotericin B treatment for Indian visceral leishmaniasis: response to 15 daily versus alternate-day infusions.	2007	http://www.ncbi.nlm.nih.gov/pubmed/17682988
35	Thakur-1994c	Are incremental doses of amphotericin B required for the treatment of visceral leishmaniasis?	1994	http://www.ncbi.nlm.nih.gov/pubmed/7979623
36	Moore-2001	Comparison of generic and proprietary sodium stibogluconate for the treatment of visceral leishmaniasis in Kenya.	2001	http://www.ncbi.nlm.nih.gov/pubmed/11417033
37	Thakur-1996a	Comparison of regimens of amphotericin B deoxycholate in kala-azar.	1996	http://www.ncbi.nlm.nih.gov/pubmed/8707361
38	Thakur-1984b	Comparison of regimens of treatment with sodium stibogluconate in kala-azar.	1984	http://www.ncbi.nlm.nih.gov/pubmed/6322906
39	Thakur-1991b	Comparison of regimes of treatment of antimony-resistant kala-azar patients: a randomized study.	1991	https://www.ncbi.nlm.nih.gov/pubmed/1659239
40	Thakur-2008	Comparison of treatment regimens of kala-azar based on culture & sensitivity of amastigotes to sodium antimony gluconate.	2008	http://www.ncbi.nlm.nih.gov/pubmed/18765878
41	Anabwani-1983	Comparison of two dosage schedules of sodium stibogluconate in the treatment of visceral leishmaniasis in Kenya.	1983	http://www.ncbi.nlm.nih.gov/pubmed/6130246
42	Sundar-1996	Cure of antimony-unresponsive Indian visceral leishmaniasis with amphotericin B lipid complex.	1996	http://www.ncbi.nlm.nih.gov/pubmed/8627049
43	Thakur-1994a	Daily versus alternate-day regimen of amphotericin B in the treatment of kala-azar: a randomized comparison.	1994	http://www.ncbi.nlm.nih.gov/pubmed/7867139
44	Thakur-1998b	Do the diminishing efficacy and increasing toxicity of sodium stibogluconate in the treatment of visceral leishmaniasis in Bihar, India, justify its continued use as a first-line drug? An observational study of 80 cases.	1998	http://www.ncbi.nlm.nih.gov/pubmed/9797829
45	Bodhe-1999	Dose-ranging studies on liposomal amphotericin B (L-AMP-LRC-1) in the treatment of visceral leishmaniasis.	1999	http://www.ncbi.nlm.nih.gov/pubmed/10492769
46	Freire-1997	Efficacy and Tolerability of Liposomal Amphotericin B (Ambisome) in the Treatment of Visceral Leishmaniasis in Brazil.	1997	http://www.ncbi.nlm.nih.gov/pubmed/11105143
47	Sundar-2012	Efficacy of miltefosine in the treatment of visceral leishmaniasis in India after a decade of use.	2012	http://www.ncbi.nlm.nih.gov/pubmed/22573856
48	Seaman-1993	Epidemic visceral leishmaniasis in Sudan: a randomized trial of aminosidine plus sodium stibogluconate versus sodium stibogluconate alone.	1993	http://www.ncbi.nlm.nih.gov/pubmed/8394861
49	Thakur-2004b	Epidemiological, clinical & pharmacological study of antimony-resistant visceral leishmaniasis in Bihar, India.	2004	http://www.ncbi.nlm.nih.gov/pubmed/15489554
50	Ritmeijer-2001	Ethiopian visceral leishmaniasis: generic and proprietary sodium stibogluconate are equivalent; HIV co-infected patients have a poor outcome.	2001	http://www.ncbi.nlm.nih.gov/pubmed/11816442
51	Thakur-1991a	Evaluation of efficacy of longer durations of therapy of fresh cases of kala-azar with sodium stibogluconate.	1991	http://www.ncbi.nlm.nih.gov/pubmed/1649790
52	Jha-1983	Evaluation of diamidine compound (pentamidine isethionate) in the treatment-resistant cases of kala-azar occurring in North Bihar, India.	1983	http://www.ncbi.nlm.nih.gov/pubmed/6868096
53	Sundar-2000b	Failure of pentavalent antimony in visceral leishmaniasis in India: report from the center of the Indian epidemic.	2000	http://www.ncbi.nlm.nih.gov/pubmed/11049798
54	Hailu-2010	Geographical variation in the response of visceral leishmaniasis to paromomycin in East Africa: a multicentre, open-label, randomized trial.	2010	http://www.ncbi.nlm.nih.gov/pubmed/21049059
55	Thakur-2010	Improving outcome of treatment of kala-azar by supplementation of amphotericin B with physiologic saline and potassium chloride.	2010	http://www.ncbi.nlm.nih.gov/pubmed/21036834
56	Rijal-2013	Increasing failure of miltefosine in the treatment of Kala-azar in Nepal and the potential role of parasite drug resistance, reinfection, or noncompliance.	2013	http://www.ncbi.nlm.nih.gov/pubmed/23425958
57	Sundar-2007a	Injectable paromomycin for Visceral leishmaniasis in India.	2007	http://www.ncbi.nlm.nih.gov/pubmed/17582067
58	Nyakundi-1994	Is one year follow-up justified in kala-azar post-treatment?	1994	http://www.ncbi.nlm.nih.gov/pubmed/7828500
59	Davidson-1994b	Liposomal amphotericin B (AmBisome) in Mediterranean visceral leishmaniasis: a multi-centre trial.	1994	http://www.ncbi.nlm.nih.gov/pubmed/8153291
60	Seaman-1995	Liposomal amphotericin B (AmBisome) in the treatment of complicated kala-azar under field conditions.	1995	http://www.ncbi.nlm.nih.gov/pubmed/7578729
61	Sundar-2002a	Low-dose liposomal amphotericin B in refractory Indian visceral leishmaniasis: a multicenter study.	2002	http://www.ncbi.nlm.nih.gov/pubmed/12135284
62	Thakur-2001b	Observations on amphotericin B treatment of kala-azar given in a rural set up in Bihar, India.	2001	http://www.ncbi.nlm.nih.gov/pubmed/11280166
63	Musa-2010	Paromomycin for the treatment of visceral leishmaniasis in Sudan: a randomized, open-label, dose-finding study.	2010	http://www.ncbi.nlm.nih.gov/pubmed/21049063
64	Sherwood-1994	Phase 2 efficacy trial of an oral 8-aminoquinoline (WR6026) for treatment of visceral leishmaniasis.	1994	http://www.ncbi.nlm.nih.gov/pubmed/7888530
65	Dietze-2001	Phase 2 trial of WR6026, an orally administered 8-aminoquinoline, in the treatment of visceral leishmaniasis caused by Leishmania chagasi.	2001	http://www.ncbi.nlm.nih.gov/pubmed/11791957
66	Rahman-2011	Phase IV trial of miltefosine in adults and children for treatment of visceral leishmaniasis (kala-azar) in Bangladesh.	2011	http://www.ncbi.nlm.nih.gov/pubmed/21734127
67	Sinha-2011	Phase 4 pharmacovigilance trial of paromomycin injection for the treatment of visceral leishmaniasis in India.	2011	http://www.ncbi.nlm.nih.gov/pubmed/22174722
68	Bhattacharya-2007	Phase 4 trial of miltefosine for the treatment of Indian visceral leishmaniasis.	2007	http://www.ncbi.nlm.nih.gov/pubmed/17624846
69	Jha-1998a	Randomised controlled trial of aminosidine (paromomycin) v sodium stibogluconate for treating visceral leishmaniasis in North Bihar, India.	1998	http://www.ncbi.nlm.nih.gov/pubmed/9583927
70	Thakur-1988	Rationalisation of regimens of treatment of kala-azar with sodium stibogluconate in India: a randomised study.	1988	http://www.ncbi.nlm.nih.gov/pubmed/2840172
71	Mueller-2008	Safety and effectiveness of amphotericin B deoxycholate for the treatment of visceral leishmaniasis in Uganda.	2008	http://www.ncbi.nlm.nih.gov/pubmed/18186974
72	Khalil-2014	Safety and efficacy of single dose versus multiple doses of AmBisome for treatment of visceral leishmaniasis in eastern Africa: a randomised trial.	2014	http://www.ncbi.nlm.nih.gov/pubmed/24454970
73	Davidson-1996	Short-course treatment of visceral leishmaniasis with liposomal amphotericin B (AmBisome).	1996	http://www.ncbi.nlm.nih.gov/pubmed/8783690
74	Sundar-2009b	Short-course paromomycin treatment of visceral leishmaniasis in India: 14-day vs 21-day treatment.	2009	http://www.ncbi.nlm.nih.gov/pubmed/19663597
75	Sundar-2000a	Short-course, cost-effective treatment with amphotericin B-fat emulsion cures visceral leishmaniasis.	2000	http://www.ncbi.nlm.nih.gov/pubmed/10897369
76	Sundar-1997	Short-course, low-dose amphotericin B lipid complex therapy for visceral leishmaniasis unresponsive to antimony.	1997	http://www.ncbi.nlm.nih.gov/pubmed/9230003
77	Sundar-2003b	Single-dose liposomal amphotericin B in the treatment of visceral leishmaniasis in India: a multicenter study.	2003	http://www.ncbi.nlm.nih.gov/pubmed/12955641
78	Sundar-2010	Single-dose liposomal amphotericin B for visceral leishmaniasis in India.	2010	http://www.ncbi.nlm.nih.gov/pubmed/20147716
79	Musa-2012	Sodium stibogluconate (SSG) & paromomycin combination compared to SSG for visceral leishmaniasis in East Africa: a randomised controlled trial.	2012	http://www.ncbi.nlm.nih.gov/pubmed/22724029
80	Zijlstra-1993	The treatment of kala-azar in the Sudan with sodium stibogluconate: a randomized trial of three dosage regimens.	1993	http://www.ncbi.nlm.nih.gov/pubmed/8236402
81	Sundar-1998c	Treatment of antimony-unresponsive Indian visceral leishmaniasis with ultra-short courses of amphotericin-B-lipid complex.	1998	http://www.ncbi.nlm.nih.gov/pubmed/9924533
82	Dietze-1993	Treatment of Brazilian kala-azar with a short course of amphocil (amphotericin B cholesterol dispersion).	1993	http://www.ncbi.nlm.nih.gov/pubmed/8110956
83	Sundar-2001	Treatment of Indian visceral leishmaniasis with single or daily infusions of low dose liposomal amphotericin B: randomised trial.	2001	http://www.ncbi.nlm.nih.gov/pubmed/11520836
84	Dietze-1995	Treatment of kala-azar in Brazil with Amphocil (amphotericin B cholesterol dispersion) for 5 days.	1995	http://www.ncbi.nlm.nih.gov/pubmed/7660446
85	Chunge-1990	Treatment of visceral leishmaniasis in Kenya by aminosidine alone or combined with sodium stibogluconate.	1990	http://www.ncbi.nlm.nih.gov/pubmed/2167522
86	Thakur-2000b	Treatment of visceral leishmaniasis with injectable paromomycin (aminosidine). An open-label randomized phase-II clinical study.	2000	http://www.ncbi.nlm.nih.gov/pubmed/11127251
87	Thakur-1992b	Treatment of visceral leishmaniasis (kala-azar) with aminosidine (= paromomycin)-antimonial combinations, a pilot study in Bihar, India.	1992	https://www.ncbi.nlm.nih.gov/pubmed/1337634
88	Sundar-1998b	Trial of oral miltefosine for visceral leishmaniasis.	1998	http://www.ncbi.nlm.nih.gov/pubmed/9851383
89	Jha-1995	Use of amphotericin B in drug-resistant cases of visceral leishmaniasis in north Bihar, India.	1995	http://www.ncbi.nlm.nih.gov/pubmed/7611561
90	Mondal-2010	A curative immune profile one week after treatment of Indian kala-azar patients predicts success with a short-course liposomal amphotericin B therapy.	2010	http://www.ncbi.nlm.nih.gov/pubmed/20668544
91	Veeken-2000	A randomized comparison of branded sodium stibogluconate and generic sodium stibogluconate for the treatment of visceral leishmaniasis under field conditions in Sudan.	2000	http://www.ncbi.nlm.nih.gov/pubmed/10886792
92	Mishra-1992	Amphotericin versus pentamidine in antimony-unresponsive kala-azar.	1992	http://www.ncbi.nlm.nih.gov/pubmed/1359322
93	Mishra-1994	Amphotericin versus sodium stibogluconate in first-line treatment of Indian kala-azar.	1994	http://www.ncbi.nlm.nih.gov/pubmed/7983993
94	Rijal-2010	Clinical risk factors for therapeutic failure in kala-azar patients treated with pentavalent antimonials in Nepal.	2010	http://www.ncbi.nlm.nih.gov/pubmed/19726065
95	Thakur-1996b	Comparison of three treatment regimens with liposomal amphotericin B (AmBisome) for visceral leishmaniasis in India: a randomized dose-finding study.	1996	http://www.ncbi.nlm.nih.gov/pubmed/8758093
96	Berman-1998	Efficacy and safety of liposomal amphotericin B (AmBisome) for visceral leishmaniasis in endemic developing countries.	1998	http://www.ncbi.nlm.nih.gov/pubmed/9615494
97	Patra-2012	Efficacy of oral miltefosine in visceral leishmaniasis in rural West Bengal, India.	2012	http://www.ncbi.nlm.nih.gov/pubmed/23087513
98	Thakur-1993b	Evaluation of amphotericin B as a first line drug in comparison to sodium stibogluconate in the treatment of fresh cases of kala-azar.	1993	http://www.ncbi.nlm.nih.gov/pubmed/8406644
99	Mishra-1985	Metronidazole and Indian kala-azar: results of a clinical trial.	1985	http://www.ncbi.nlm.nih.gov/pubmed/3935209
100	Figueras Nadal-2003	[Short course treatment for visceral leishmaniasis with liposomal amphotericin B in immunocompetent patients].	2003	http://www.ncbi.nlm.nih.gov/pubmed/14636517
101	Singh-2010	Amphotericin B therapy in children with visceral leishmaniasis: daily vs. alternate day, a randomized trial.	2010	http://www.ncbi.nlm.nih.gov/pubmed/20065047
102	Castagnola-1996	Early efficacy of liposomal amphotericin B in the treatment of visceral leishmaniasis.	1996	http://www.ncbi.nlm.nih.gov/pubmed/8758092
103	Thakur-1993a	Efficacy of amphotericin B in multi-drug resistant kala-azar in children in first decade of life.	1993	http://www.ncbi.nlm.nih.gov/pubmed/8244483
104	Bhattacharya-2004	Efficacy and tolerability of miltefosine for childhood visceral leishmaniasis in India.	2004	http://www.ncbi.nlm.nih.gov/pubmed/14699453
105	Singh-2006a	Miltefosine in children with visceral leishmaniasis.	2006	http://www.ncbi.nlm.nih.gov/pubmed/17202605
106	Singh-2006b	Miltefosine in children with visceral leishmaniasis: a prospective, multicentric, cross-sectional study.	2006	http://www.ncbi.nlm.nih.gov/pubmed/17202633
107	Sundar-2003a	Oral miltefosine treatment in children with mild to moderate Indian visceral leishmaniasis.	2003	http://www.ncbi.nlm.nih.gov/pubmed/12792385
108	Karimi-1998	Short course anti-leishmania therapy in children with visceral leishmaniasis .	1998	http://onlinelibrary.wiley.com/o/cochrane/clcentral/articles/219/CN-00664219/frame.html
109	di Martino-1997	Treatment of visceral leishmaniasis in children with liposomal amphotericin B.	1997	http://www.ncbi.nlm.nih.gov/pubmed/9290615
110	Syriopoulou-2003	Two doses of a lipid formulation of amphotericin B for the treatment of Mediterranean visceral leishmaniasis.	2003	http://www.ncbi.nlm.nih.gov/pubmed/12594635
111	Haidar-2001	Visceral Leishmaniasis in children in the Yemen.	2001	http://www.ncbi.nlm.nih.gov/pubmed/11426243
112	Tobaigy-1986	A comparative study of allopurinol and pentostam in the treatment of visceral leishmaniasis.	1986	http://www.ncbi.nlm.nih.gov/pubmed/3014837
113	Sahay-1996	Amphotericin B in resistant visceral leishmaniasis.	1996	http://www.ncbi.nlm.nih.gov/pubmed/8979611
114	Mishra-1991	Amphotericin B for second-line treatment of Indian kala-azar.	1991	http://www.ncbi.nlm.nih.gov/pubmed/1673012
115	Das-2005	Magnitude of unresponsiveness to sodium stibogluconate in the treatment of visceral leishmaniasis in Bihar.	2005	http://www.ncbi.nlm.nih.gov/pubmed/16130613
116	Chowdhury-1991	Positive response to sodium antimony gluconate administration in visceral leishmaniasis seropositive patients.	1991	https://www.ncbi.nlm.nih.gov/pubmed/1645929
117	Rees-1984	The response of Kenyan kala-azar to treatment with sodium stibogluconate.	1984	http://www.ncbi.nlm.nih.gov/pubmed/6329010
118	Rijal-2003	Treatment of visceral leishmaniasis in south-eastern Nepal: decreasing efficacy of sodium stibogluconate and need for a policy to limit further decline.	2003	http://www.ncbi.nlm.nih.gov/pubmed/15228258
119	Thakur-1998c	A randomized comparison of classical mode of administration of amphotericin B with its newer modes of administration in kala-azar.	1998	http://www.ncbi.nlm.nih.gov/pubmed/11229246
120	Das-2001	A randomized clinical trial of low dosage combination of pentamidine and allopurinol in the treatment of antimony unresponsive cases of visceral leishmaniasis.	2001	http://www.ncbi.nlm.nih.gov/pubmed/11584934
121	Sundar-1999b	Amphotericin B lipid complex in the management of antimony unresponsive Indian visceral leishmaniasis.	1999	http://www.ncbi.nlm.nih.gov/pubmed/10999086
122	Jha-1991	Changing response to diamidine compounds in cases of kala-azar unresponsive to antimonial.	1991	http://www.ncbi.nlm.nih.gov/pubmed/1938817
123	Singh-1995	Combination therapy in Kala-azar.	1995	http://www.ncbi.nlm.nih.gov/pubmed/9081958
124	Giri-1994b	Experience with amphotericin B in sodium stibogluconate--unresponsive cases of visceral Leishmaniasis in north Bihar.	1994	http://www.ncbi.nlm.nih.gov/pubmed/7883660
125	Lal-1996	Experience with roxithromycin in visceral leishmaniasis in north Bihar.	1996	http://www.ncbi.nlm.nih.gov/pubmed/9251373
126	Giri-1994a	Treatment of visceral Leishmaniasis unresponsive to pentamidine with amphotericin B.	1994	http://www.ncbi.nlm.nih.gov/pubmed/7883659
127	Thakur-1984a	Epidemiological, clinical and therapeutic features of Bihar kala-azar (including post kala-azar dermal leishmaniasis).	1984	http://www.ncbi.nlm.nih.gov/pubmed/6087515
128	Jha-1998b	Fluconazole in visceral leishmaniasis.	1998	https://www.ncbi.nlm.nih.gov/pubmed/9707883
129	Ostyn-2014	Failure of miltefosine treatment for visceral leishmaniasis in children and men in South-East Asia.	2014	http://www.ncbi.nlm.nih.gov/pubmed/24941345
130	Sinha-2010	Effectiveness and safety of liposomal amphotericin B for visceral leishmaniasis under routine program conditions in Bihar, India.	2010	http://www.ncbi.nlm.nih.gov/pubmed/20682882
131	Mueller-2006	Unresponsiveness to AmBisome in some Sudanese patients with kala-azar.	2006	http://www.ncbi.nlm.nih.gov/pubmed/16730363
132	Cota-2014	Leishmania-HIV co-infection: clinical presentation and outcomes in an urban area in Brazil.	2014	http://www.ncbi.nlm.nih.gov/pubmed/24743472
133	Sudarshan-2011	Study of parasite kinetics with antileishmanial drugs using real-time quantitative PCR in Indian visceral leishmaniasis.	2011	http://www.ncbi.nlm.nih.gov/pubmed/21609983
134	Sundar-1998a	Atovaquone alone or with fluconazole as oral therapy for Indian kala-azar.	1998	http://www.ncbi.nlm.nih.gov/pubmed/9675482
135	Adam-2009	Maternal and perinatal outcomes of visceral leishmaniasis (kala-azar) treated with sodium stibogluconate in eastern Sudan.	2009	http://www.ncbi.nlm.nih.gov/pubmed/19766208
136	Shahian-2009	Effect of meglumine antimoniate on the pancreas during treatment of visceral leishmaniasis in children.	2009	http://www.ncbi.nlm.nih.gov/pubmed/19478699
137	Villanueva-2000	Prospective evaluation and follow-up of European patients with visceral leishmaniasis and HIV-1 coinfection in the era of highly active antiretroviral therapy.	2000	http://www.ncbi.nlm.nih.gov/pubmed/11117648
138	Thakur-1992a	Observations on the effect of verapamil with sodium stibogluconate in kala azar.	1992	http://www.ncbi.nlm.nih.gov/pubmed/1323160
139	Thakur-1998a	Sodium antimony gluconate, amphotericin, and myocardial damage.	1998	http://www.ncbi.nlm.nih.gov/pubmed/9654264
140	Goswami-2016	Short-Course Treatment Regimen of Indian Visceral Leishmaniasis with an Indian Liposomal Amphotericin B Preparation (Fungisome™).	2016	http://www.ncbi.nlm.nih.gov/pubmed/26526926
141	Jamil-2015	Effectiveness Study of Paromomycin IM Injection (PMIM) for the Treatment of Visceral Leishmaniasis (VL) in Bangladesh.	2015	http://www.ncbi.nlm.nih.gov/pubmed/26496648
142	Sundar-2015	Single-dose indigenous liposomal amphotericin B in the treatment of Indian visceral leishmaniasis: a phase 2 study.	2015	http://www.ncbi.nlm.nih.gov/pubmed/25510715
143	Sundar-2014	Efficacy and safety of amphotericin B emulsion versus liposomal formulation in Indian patients with visceral leishmaniasis: a randomized, open-label study.	2014	http://www.ncbi.nlm.nih.gov/pubmed/25233346
144	Mondal-2014	Efficacy and safety of single-dose liposomal amphotericin B for visceral leishmaniasis in a rural public hospital in Bangladesh: a feasibility study.	2014	http://www.ncbi.nlm.nih.gov/pubmed/25104636
145	Rashid-1994	The efficacy and safety of ketoconazole in visceral leishmaniasis.	1994	http://www.ncbi.nlm.nih.gov/pubmed/7835263
147	Sundar-2019	Effectiveness of Single-Dose Liposomal Amphotericin B in Visceral Leishmaniasis in Bihar	2019	https://www.ncbi.nlm.nih.gov/pubmed/31436156
148	Diro-2019	Efficacy Trial of Ambisome Given Alone and Ambisome Given in Combination With Miltefosine for the Treatment of VL HIV Positive Ethiopian Patients	2019	https://journals.plos.org/plosntds/article?id=10.1371/journal.pntd.0006988
149	Mbui-2018	Pharmacokinetics, safety and efficacy of an allometric miltefosine regimen for the treatment of visceral leishmaniasis in Eastern African children: an open-label, phase-II clinical trial	2018	https://www.ncbi.nlm.nih.gov/pubmed/30188978
154	Borges-2017	Efficacy and safety of amphotericin B deoxycholate versus N-methylglucamine antimoniate in pediatric visceral leishmaniasis: an open-label, randomized, and controlled pilot trial in Brazil	2017	https://www.ncbi.nlm.nih.gov/pubmed/28327804
155	Wasunna-2016	Efficacy and Safety of AmBisome in Combination with Sodium Stibogluconate or Miltefosine and Miltefosine Monotherapy for African Visceral Leishmaniasis: Phase II Randomized Trial	2016	https://www.ncbi.nlm.nih.gov/pubmed/27627654
156	Rahman-2017	Safety and efficacy of short course combination regimens with AmBisome, miltefosine and paromomycin for the treatment of visceral leishmaniasis (VL) in Bangladesh	2017	https://www.ncbi.nlm.nih.gov/pmc/articles/PMC5466346/
159	Romero-2017	Efficacy and safety of available treatments for visceral leishmaniasis in Brazil: A multicenter, randomized, open-label trial.	2017	https://www.ncbi.nlm.nih.gov/pubmed/28662034
165	Alborzi-2017	Effectiveness of Short-Course Meglumine Antimoniate (Glucantime?) for Treatment of Visceral Leishmaniasis: A 13-Year, Multistage, Non-Inferiority Study in Iran	2017	https://www.ncbi.nlm.nih.gov/pubmed/27879460
168	Pandey-2017	Efficacy and Safety of Liposomal Amphotericin B for Visceral Leishmaniasis in Children and Adolescents at a Tertiary Care Center in Bihar, India	2017	https://www.ncbi.nlm.nih.gov/pubmed/29016288
169	Pandey-2016	Pharmacovigilance of Miltefosine in Treatment of Visceral Leishmaniasis in Endemic Areas of Bihar, India	2016	https://www.ncbi.nlm.nih.gov/pubmed/27645786
170	Kimutai-2017	Safety and Effectiveness of Sodium Stibogluconate and Paromomycin Combination for the Treatment of Visceral Leishmaniasis in Eastern Africa: Results from a Pharmacovigilance Programme	2017	https://www.ncbi.nlm.nih.gov/pmc/articles/PMC5315726/
171	Goyal-2018	Field safety and effectiveness of new visceral leishmaniasis treatment regimens within public health facilities in Bihar, India	2018	https://www.ncbi.nlm.nih.gov/pubmed/30346949

## Sheet: meta_data
IDDO_Tag	Tag	Author-year	PubMed.ID	Country (ies)	Study.Region	Patient.Allocation	Follow.up.duration	Number.of.study.arms	Study.eligibility.age.min	Study.eligibiliy.age.max	Was.there.an.Adverse.Event.Monitoring.System.	Blinding	age_range	HIV	Pregnant	Allegery_history
1	1	Ritmeijer-2006	16804852	Ethiopia	Eastern Africa	Randomised	180	2	15	99	Yes	Open label	All ages	Included	Not applicable	Not clear
2	2	Thakur-2001a	11137652	India	India Subcontinent	Randomised	180	2	12	60	Yes	Unknown	All ages	Excluded	Excluded	Not clear
3	3	Laguna-2003	12888588	Spain	Mediterranean	Randomised	180	3	18	99	Yes	Open label	Adults	Included	Excluded	Excluded
4	4	Giri-1993	8409490	India	India Subcontinent	Single Group	365	1	0	99	Yes	Unknown	All ages	Not clear	Excluded	Not clear
5	5	Sundar-2011b	21255828	India	India Subcontinent	Randomised	180	4	5	60	Yes	Open label	All ages	Excluded	Excluded	Excluded
6	6	Thakur-1994b	7886778	India	India Subcontinent	Randomised	180	2	18	99	Yes	Unknown	Adults	Not clear	Not clear	Not clear
7	7	Wali-1997	9282505	India	India Subcontinent	Randomised	270	2	12	99	Yes	Unknown	All ages	Not clear	Not clear	Not clear
8	8	Gaeta-2000	11200380	Italy	Mediterranean	Single Group	180	1	18	99	Yes	Unknown	All ages	Excluded	Not clear	Not clear
9	9	Berhe-1999	10513651	Ethiopia	Eastern Africa	Single Group	28	1	0	99	Unclear	Unknown	Adults	Included	Not clear	Not clear
10	10	Jha-1999	10588964	India	India Subcontinent	Alternating assignment	180	4	12	50	Yes	Open label	All ages	Excluded	Excluded	Not clear
11	11	Sundar-2008b	18781879	India	India Subcontinent	Randomised	270	5	12	99	Yes	Open label	All ages	Excluded	Excluded	Not clear
12	12	Sundar-2002b	12456849	India	India Subcontinent	Randomised	180	2	12	99	Yes	Open label	All ages	Excluded	Excluded	Not clear
13	13	Sundar-1999a	10707104	Not stated	India Subcontinent	Randomised	180	3	14	65	Yes	Open label	All ages	Excluded	Excluded	Not clear
14	14	Sundar-2011c	21633025	India	India Subcontinent	Randomised	180	2	16	50	Yes	Open label	All ages	Excluded	Excluded	Excluded
15	15	Sundar-2009a	19407109	India	India Subcontinent	Consecutive cohorts	180	4	18	65	Yes	Open label	Adults	Excluded	Excluded	Excluded
16	16	Sundar-2008a	18664241	India	India Subcontinent	Consecutive cohorts	180	3	12	65	Yes	Open label	All ages	Excluded	Excluded	Excluded
17	17	Sundar-2000c	11049800	India	India Subcontinent	Randomised	180	3	12	65	Yes	Other	All ages	Excluded	Excluded	Not clear
18	18	Laguna-1999	10397536	Spain	Mediterranean	Randomised	360	2	18	99	Yes	Open label	Adults	Included	Not clear	Not clear
19	19	Russo-1996	8708370	France, Italy, Portugal, Tunisia	Multi-Regional	Single Group	360	1	25	99	Yes	Unknown	Adults	Included	Not clear	Not clear
20	20	Davidson-1994a	7811891	Not stated	Mediterranean	Single Group	180	1	0	99	Unclear	Unknown	All ages	Included	Not clear	Not clear
21	21	Thakur-2004a	15035723	India	India Subcontinent	Not Specified	180	2	6	99	Yes	Unknown	All ages	Excluded	Not clear	Not clear
22	22	Chulay-1983	6309993	Kenya	Eastern Africa	Randomised	365	3	0	99	Yes	Open label	All ages	Not clear	Not clear	Not clear
23	23	Das-2009	19436614	India	India Subcontinent	Randomised	180	2	0	99	Yes	Open label	All ages	Excluded	Excluded	Not clear
24	24	Wasunna-2005	16282296	Kenya	Eastern Africa	Consecutive cohorts	180	4	5	65	Yes	Other	All ages	Excluded	Excluded	Excluded
25	25	Thakur-2000a	11127250	India	India Subcontinent	Randomised	180	3	0	99	Yes	Open label	All ages	Not clear	Not clear	Not clear
26	26	Karki-1998	9740292	Nepal	India Subcontinent	Randomised	180	2	0	99	Yes	Open label	All ages	Not clear	Excluded	Not clear
27	27	Jha-2005	16354802	India	India Subcontinent	Randomised	180	4	5	65	Yes	Open label	All ages	Excluded	Excluded	Excluded
28	28	Sundar-2011a	21129762	India	India Subcontinent	Single Group	180	1	2	99	Yes	Unknown	All ages	Excluded	Excluded	Not clear
29	29	Thakur-1995	7778155	India	India Subcontinent	Randomised	180	6	0	99	Yes	Open label	All ages	Not clear	Not clear	Not clear
30	30	Sundar-2006	16447104	India	India Subcontinent	Randomised	180	3	0	99	Yes	Open label	All ages	Excluded	Excluded	Not clear
31	31	Thakur-1999	10492770	India	India Subcontinent	Single Group	180	1	0	99	Yes	Unknown	All ages	Not clear	Excluded	Excluded
32	32	Thakur-1993c	8477209	India	India Subcontinent	Single Group	180	1	0	99	Yes	Unknown	All ages	Not clear	Not clear	Not clear
33	33	Sundar-2004	14727208	India	India Subcontinent	Randomised	180	3	0	99	Yes	Open label	All ages	Excluded	Excluded	Not clear
34	34	Sundar-2007b	17682988	India	India Subcontinent	Randomised	180	4	2	65	Yes	Open label	All ages	Excluded	Excluded	Not clear
35	35	Thakur-1994c	7979623	India	India Subcontinent	Not Specified	180	2	1	40	Yes		All ages	Not clear	Not clear	Not clear
36	36	Moore-2001	11417033	Kenya	Eastern Africa	Alternating assignment	180	2	0	99	Yes	Open label	All ages	Not clear	Not clear	Not clear
37	37	Thakur-1996a	8707361	India	India Subcontinent	Randomised	180	3	0	99	Yes	Open label	All ages	Not clear	Excluded	Excluded
38	38	Thakur-1984b	6322906	India	India Subcontinent	Randomised	180	2	0	99	Yes	Other	All ages	Not clear	Not clear	Not clear
39	39	Thakur-1991b	1659239	India	India Subcontinent	Randomised	180	3	0	99	Yes	Unknown	All ages	Not clear	Not clear	Not clear
40	40	Thakur-2008	18765878	India	India Subcontinent	Randomised	180	2	0	99	Yes	Double blind	All ages	Not clear	Not clear	Not clear
41	41	Anabwani-1983	6130246	Kenya	Eastern Africa	Alternating assignment	180	2	0	99	Yes	Unknown	All ages	Not clear	Not clear	Not clear
42	42	Sundar-1996	8627049	India	India Subcontinent	Consecutive cohorts	180	2	5	65	Yes	Other	All ages	Excluded	Excluded	Not clear
43	43	Thakur-1994a	7867139	India	India Subcontinent	Randomised	180	2	0	99	Yes	Unknown	All ages	Not clear	Not clear	Not clear
44	44	Thakur-1998b	9797829	India	India Subcontinent	Single Group	180	1	6	60	Yes	Unknown	All ages	Excluded	Excluded	Not clear
45	45	Bodhe-1999	10492769	India	India Subcontinent	Not Specified	180	5	0	99	Yes	Unknown	All ages	Not clear	Excluded	Not clear
46	46	Freire-1997	11105143	Brazil	South America	Not Specified	365	3	3	60	Yes	Open label	All ages	Excluded	Not clear	Excluded
47	47	Sundar-2012	22573856	India	India Subcontinent	Single Group	180	1	6	70	Yes	Open label	All ages	Excluded	Excluded	Not clear
48	48	Seaman-1993	8394861	Sudan	Eastern Africa	Alternating assignment	30	2	0	99	Yes	Unknown	All ages	Not clear	Not clear	Not clear
49	49	Thakur-2004b	15489554	India	India Subcontinent	Not Specified	180	2	0	99	Yes	Unknown	All ages	Excluded	Not clear	Not clear
50	50	Ritmeijer-2001	11816442	Ethiopia	Eastern Africa	Alternating assignment	180	2	0	99	Yes	Open label	All ages	Included	Not clear	Not clear
51	51	Thakur-1991a	1649790	India	India Subcontinent	Randomised	180	3	0	99	Yes	Unknown	All ages	Not clear	Not clear	Not clear
52	52	Jha-1983	6868096	India	India Subcontinent	Single Group	-9	1	0	99	Yes	Unknown	All ages	Not clear	Not clear	Not clear
53	53	Sundar-2000b	11049798	India	India Subcontinent	Single Group	180	1	0	99	Yes	Unknown	All ages	Not clear	Not clear	Not clear
54	54	Hailu-2010	21049059	Sudan, Kenya, Ethiopia	Eastern Africa	Randomised	180	2	4	60	Yes	Open label	All ages	Not clear	Excluded	Excluded
55	55	Thakur-2010	21036834	India	India Subcontinent	Randomised	360	2	5	55	Yes	Open label	All ages	Excluded	Not clear	Not clear
56	56	Rijal-2013	23425958	Nepal	India Subcontinent	Single Group	360	1	2	99	Yes	Unknown	All ages	Included	Excluded	Not clear
57	57	Sundar-2007a	17582067	India	India Subcontinent	Randomised	180	2	5	55	Yes	Open label	All ages	Excluded	Excluded	Excluded
58	58	Nyakundi-1994	7828500	Kenya	Eastern Africa	Not Specified	365	3	0	99	Yes	Unknown	All ages	Not clear	Not clear	Not clear
59	59	Davidson-1994b	8153291	Not stated	Mediterranean	Not Specified	360	3	0.6	99	Yes	Unknown	All ages	Included	Excluded	Not clear
60	60	Seaman-1995	7578729	Sudan	Eastern Africa	Consecutive cohorts	-9	3	0	99	Yes	Unknown	All ages	Not clear	Not clear	Not clear
61	61	Sundar-2002a	12135284	India	India Subcontinent	Randomised	180	3	0	99	Yes	Double blind	All ages	Excluded	Excluded	Not clear
62	62	Thakur-2001b	11280166	India	India Subcontinent	Single Group	180	1	4	99	Yes	Unknown	All ages	Not clear	Not clear	Not clear
63	63	Musa-2010	21049063	Sudan	Eastern Africa	Randomised	180	2	4	60	Yes	Open label	All ages	Excluded	Excluded	Excluded
64	64	Sherwood-1994	7888530	Kenya	Eastern Africa	Consecutive cohorts	360	3	10	50	Yes	Unknown	All ages	Excluded	Excluded	Not clear
65	65	Dietze-2001	11791957	Brazil	South America	Consecutive cohorts	360	5	6	50	Yes	Open label	All ages	Excluded	Excluded	Not clear
66	66	Rahman-2011	21734127	Bangladesh	India Subcontinent	Single Group	180	1	2	65	Yes	Open label	All ages	Excluded	Excluded	Not clear
67	67	Sinha-2011	22174722	India	India Subcontinent	Single Group	180	1	2	55	Yes	Open label	All ages	Excluded	Excluded	Not clear
68	68	Bhattacharya-2007	17624846	India	India Subcontinent	Single Group	180	1	2	65	Yes	Open label	All ages	Excluded	Excluded	Not clear
69	69	Jha-1998a	9583927	India	India Subcontinent	Randomised	180	4	6	50	Yes	Open label	All ages	Not clear	Excluded	Excluded
70	70	Thakur-1988	2840172	India	India Subcontinent	Randomised	180	6	0	99	Yes	Unknown	All ages	Not clear	Not clear	Not clear
71	71	Mueller-2008	18186974	Uganda	Eastern Africa	Non-randomised	180	2	0	99	Yes	Unknown	All ages	Not clear	Not clear	Not clear
72	72	Khalil-2014	24454970	Ethiopia, Sudan	Eastern Africa	Randomised	180	3	4	99	Yes	Open label	Not clear	Excluded	Excluded	Excluded
73	73	Davidson-1996	8783690	Italy, Brazil, UK	Multi-Regional	Consecutive cohorts	360	4	0	99	Yes	Unknown	All ages	Excluded	Excluded	Not clear
74	74	Sundar-2009b	19663597	India	India Subcontinent	Randomised	180	2	5	55	Yes	Open label	All ages	Excluded	Excluded	Excluded
75	75	Sundar-2000a	10897369	India	India Subcontinent	Single Group	180	1	5	65	Yes	Unknown	All ages	Excluded	Excluded	Not clear
76	76	Sundar-1997	9230003	India	India Subcontinent	Randomised	180	3	5	65	Yes	Open label	All ages	Not clear	Excluded	Not clear
77	77	Sundar-2003b	12955641	India	India Subcontinent	Single Group	180	1	0	99	Yes	Open label	All ages	Excluded	Excluded	Not clear
78	78	Sundar-2010	20147716	India	India Subcontinent	Randomised	180	2	2	65	Yes	Open label	All ages	Excluded	Not clear	Excluded
79	79	Musa-2012	22724029	Sudan, Ethiopia, Kenya, Uganda	Eastern Africa	Randomised	180	3	4	60	Yes	Open label	All ages	Included	Excluded	Excluded
80	80	Zijlstra-1993	8236402	Sudan	Eastern Africa	Randomised	360	3	0	99	Yes	Unknown	All ages	Not clear	Not clear	Not clear
81	81	Sundar-1998c	9924533	India	India Subcontinent	Randomised	180	3	5	65	Yes	Open label	All ages	Not clear	Excluded	Not clear
82	82	Dietze-1993	8110956	Brazil	South America	Consecutive cohorts	180	2	0	99	Yes	Open label	All ages	Not clear	Not clear	Not clear
83	83	Sundar-2001	11520836	India	India Subcontinent	Randomised	180	2	0	99	Yes	Open label	Not clear	Excluded	Excluded	Not clear
84	84	Dietze-1995	7660446	Brazil	South America	Single Group	360	1	0	99	Yes	Open label	All ages	Not clear	Not clear	Not clear
85	85	Chunge-1990	2167522	Kenya	Eastern Africa	Not Specified	180	3	0	99	Yes	Unknown	All ages	Not clear	Excluded	Excluded
86	86	Thakur-2000b	11127251	India	India Subcontinent	Randomised	180	4	6	50	Yes	Open label	All ages	Not clear	Excluded	Excluded
87	87	Thakur-1992b	1337634	India	India Subcontinent	Single Group	180	1	0	99	Yes	Unknown	All ages	Not clear	Not clear	Not clear
88	88	Sundar-1998b	9851383	India	India Subcontinent	Consecutive cohorts	240	6	14	65	Yes		All ages	Excluded	Not applicable	Not clear
89	89	Jha-1995	7611561	India	India Subcontinent	Single Group	180	1	0	99	Yes	Unknown	All ages	Not clear	Not clear	Not clear
90	90	Mondal-2010	20668544	India	India Subcontinent	Randomised	180	3	0	99	Yes		All ages	Excluded	Excluded	Excluded
91	91	Veeken-2000	10886792	Sudan	Eastern Africa	Alternating assignment	180	2	0	99	Yes	Open label	All ages	Not clear	Not clear	Not clear
92	92	Mishra-1992	1359322	India	India Subcontinent	Randomised	180	2	0	99	Yes	Single blind	All ages	Not clear	Not clear	Not clear
93	93	Mishra-1994	7983993	India	India Subcontinent	Randomised	365	2	0	99	Yes	Open label	All ages	Not clear	Not clear	Not clear
94	94	Rijal-2010	19726065	Nepal	India Subcontinent	Single Group	180	1	0	99	Yes	Unknown	All ages	Not clear	Not clear	Not clear
95	95	Thakur-1996b	8758093	India	India Subcontinent	Randomised	360	3	18	99	Yes	Open label	Not clear	Excluded	Excluded	Excluded
96	96	Berman-1998	9615494	India, Brazil, Kenya	Multi-Regional	Partially Randomised	180	4	0	99	Yes	Open label	All ages	Not clear	Not clear	Not clear
97	97	Patra-2012	23087513	India	India Subcontinent	Single Group	180	1	0	99	Yes	Unknown	All ages	Excluded	Excluded	Not clear
98	98	Thakur-1993b	8406644	India	India Subcontinent	Randomised	180	2	0	99	Yes	Unknown	All ages	Not clear	Not clear	Not clear
99	99	Mishra-1985	3935209	India	India Subcontinent	Single Group	300	1	0	99	Yes	Unknown	All ages	Not clear	Not clear	Not clear
100	100	Figueras Nadal-2003	14636517	Spain	Mediterranean	Single Group	180	1	0	14	Yes	Open label	Less than 15y	Excluded	Not clear	Not clear
101	101	Singh-2010	20065047	India	India Subcontinent	Randomised	180	2	1	14	Yes	Unknown	Less than 15y	Excluded	Not applicable	Not clear
102	102	Castagnola-1996	8758092	Italy	Mediterranean	Consecutive cohorts	-9	2	0	99	Yes	Unknown	Less than 15y	Excluded	Not applicable	Not clear
103	103	Thakur-1993a	8244483	India	India Subcontinent	Single Group	180	1	0	10	Yes	Unknown	Less than 15y	Not clear	Not applicable	Not clear
104	104	Bhattacharya-2004	14699453	India	India Subcontinent	Single Group	180	1	2	11	Yes	Open label	Less than 15y	Excluded	Excluded	Not clear
105	105	Singh-2006a	17202605	India	India Subcontinent	Single Group	180	1	1	14	Yes	Unknown	Less than 15y	Excluded	Not applicable	Not clear
106	106	Singh-2006b	17202633	India	India Subcontinent	Randomised	180	4	1	14	Yes	Unknown	Less than 15y	Excluded	Not applicable	Not clear
107	107	Sundar-2003a	12792385	India	India Subcontinent	Alternating assignment	180	2	2	11	Yes	Open label	Less than 15y	Excluded	Not applicable	Not clear
108	108	Karimi-1998	-1	Iran	Central Asia	Randomised	180	3	0	99	Unclear	Unknown	All ages	Not clear	Not clear	Not clear
109	109	di Martino-1997	9290615	Italy	Mediterranean	Alternating assignment	365	4	0	14	Yes	Open label	Less than 15y	Excluded	Not applicable	Not clear
110	110	Syriopoulou-2003	12594635	Greece	Mediterranean	Single Group	180	3	0	14	Yes	Open label	Less than 15y	Excluded	Not applicable	Excluded
111	111	Haidar-2001	11426243	Yemen	Central Asia	Single Group	20	1	0	12	Yes	Unknown	Less than 15y	Not clear	Not applicable	Not clear
112	112	Tobaigy-1986	3014837	Saudi Arabia	Central Asia	Not Specified	-9	2	0	99	Unclear	Unknown	All ages	Not clear	Not clear	Not clear
113	113	Sahay-1996	8979611	India	India Subcontinent	Single Group	180	1	0	99	Yes	Unknown	All ages	Not clear	Not clear	Not clear
114	114	Mishra-1991	1673012	India	India Subcontinent	Single Group	3	1	0	99	Yes	Unknown	All ages	Not clear	Not clear	Not clear
115	115	Das-2005	16130613	India	India Subcontinent	Single Group	180	1	0	99	Yes	Unknown	All ages	Not clear	Not clear	Not clear
116	116	Chowdhury-1991	1645929	Bangladesh	India Subcontinent	Single Group	360	1	0	99	Yes	Unknown	All ages	Not clear	Not clear	Not clear
117	117	Rees-1984	6329010	Kenya	Eastern Africa	Single Group	180	1	0	99	Yes	Unknown	All ages	Not clear	Not clear	Not clear
118	118	Rijal-2003	15228258	Nepal	India Subcontinent	Single Group	180	1	0	99	Yes	Open label	All ages	Excluded	Not clear	Not clear
119	119	Thakur-1998c	11229246	India	India Subcontinent	Randomised	180	2	0	99	Yes	Unknown	All ages	Excluded	Excluded	Excluded
120	120	Das-2001	11584934	India	India Subcontinent	Randomised	180	2	5	60	Yes	Unknown	All ages	Not clear	Not clear	Not clear
121	121	Sundar-1999b	10999086	India	India Subcontinent	Randomised	180	2	0	99	Yes	Open label	All ages	Excluded	Excluded	Not clear
122	122	Jha-1991	1938817	India	India Subcontinent	Not Specified	365	2	0	99	Yes	Unknown	All ages	Not clear	Not clear	Not clear
123	123	Singh-1995	9081958	India	India Subcontinent	Not Specified	180	4	0	99	Unclear	Unknown	All ages	Not clear	Not clear	Not clear
124	124	Giri-1994b	7883660	India	India Subcontinent	Single Group	360	1	18	99	Yes	Unknown	Adults	Not clear	Not clear	Not clear
125	125	Lal-1996	9251373	India	India Subcontinent	Single Group	180	1	0	99	Yes	Unknown	All ages	Not clear	Not clear	Not clear
126	126	Giri-1994a	7883659	Not stated	India Subcontinent	Single Group	360	1	0	99	Yes	Unknown	All ages	Not clear	Not clear	Excluded
127	127	Thakur-1984a	6087515	India	India Subcontinent	Not Specified	360	2	0	99	Yes	Unknown	All ages	Not clear	Not clear	Not clear
128	128	Jha-1998b	9707883	India	India Subcontinent	Single Group	180	1	5	15	Unclear	Unknown	Less than 15y	Not clear	Not clear	Not clear
129	129	Ostyn-2014	24941345	India, Nepal	India Subcontinent	Single Group	360	1	0	99	Yes	Unknown	All ages	Excluded	Not clear	Not clear
130	130	Sinha-2010	20682882	India	India Subcontinent	Single Group	180	1	2	99	Yes	Unknown	All ages	Excluded	Excluded	Excluded
131	131	Mueller-2006	16730363	Sudan	Eastern Africa	Single Group	30	1	0	99	Yes	Unknown	All ages	Included	Excluded	Not clear
132	132	Cota-2014	24743472	Brazil	South America	Non-randomised	180	3	18	99	Yes	Unknown	All ages	Included	Not clear	Not clear
133	133	Sudarshan-2011	21609983	India	India Subcontinent	Randomised	46	2	0	99	Unclear	Unknown	All ages	Excluded	Not clear	Not clear
134	134	Sundar-1998a	9675482	India	India Subcontinent	Consecutive cohorts	180	2	0	99	Yes	Unknown	All ages	Not clear	Not clear	Not clear
135	135	Adam-2009	19766208	Sudan	Eastern Africa	Single Group	365	1	0	99	Yes	Unknown	All ages	Excluded	Excluded	Not clear
136	136	Shahian-2009	19478699	Iran	Central Asia	Single Group	180	1	0	99	Yes	Unknown	Less than 15y	Excluded	Not applicable	Not clear
137	137	Villanueva-2000	11117648	Not stated	Multi-Regional	Non-randomised	1020	5	-9	-9	Yes		Not clear	Included	Not clear	Not clear
138	138	Thakur-1992a	1323160	India	India Subcontinent	Randomised	180	4	12.1	99	Unclear	Unknown	All ages	Not clear	Not clear	Not clear
139	139	Thakur-1998a	9654264	Not stated	India Subcontinent	Single Group	NA	NA	NA	NA	Yes	Unknown	Not clear	Not clear	Not clear	Not clear
140	140	Goswami-2016	26526926	India	India Subcontinent	Randomised	180	2	0	99	Yes	Open label	All ages	Excluded	Excluded	Excluded
141	141	Jamil-2015	26496648	Bangladesh	India Subcontinent	Single Group	180	1	5	55	Yes	Open label	All ages	Excluded	Excluded	Excluded
142	142	Sundar-2015	25510715	India	India Subcontinent	Consecutive cohorts	180	2	12	60	Yes	Open label	All ages	Excluded	Excluded	Excluded
143	143	Sundar-2014	25233346	India	India Subcontinent	Randomised	180	2	5	65	Yes	Open label	All ages	Excluded	Not clear	Excluded
144	144	Mondal-2014	25104636	Bangladesh	India Subcontinent	Single Group	180	1	5	99	Yes	Unknown	All ages	Not clear	Excluded	Excluded
145	145	Rashid-1994	7835263	Kenya	Eastern Africa	Single Group	-1	1	5	99	Yes	Open label	All ages	Not clear	Excluded	Excluded
147	147	Sundar-2019	31436156	India	India Subcontinent	Single Group	360	1	5	65	Yes	Unknown	All ages	Excluded	Not Clear	Excluded
148	148	Diro-2019	PMC6336227	Ethiopia	Eastern Africa	Randomised	58	2	18	60	Yes	Open label	Adults	Included	Excluded	Not clear
149	149	Mbui-2018	30188978	Kenya, Uganda	Eastern Africa	Single Group	210	1	4	12	Yes	Open label	Less than 15y	Excluded	Excluded	Excluded
154	154	Borges-2017	28327804	Brazil	South America	Randomised	180	2	0.5	12	Yes	Open label	Less than 15y	Not clear	Not applicable	Not clear
155	155	Wasunna-2016	27627654	Kenya, Sudan	Eastern Africa	Randomised	210	3	7	60	Yes	Open label	All ages	Excluded	Not applicable	Excluded
156	156	Rahman-2017	28558062	Bangladesh	India Subcontinent	Randomised	180	4	5	60	Yes	Open label	All ages	Excluded	Excluded	Excluded
159	159	Romero-2017	28662034	Brazil	South America	Randomised	180	4	0.5	50	Yes	Open label	All ages	Excluded	Excluded	Excluded
165	165	Alborzi-2017	27879460	Iran	Central Asia	Randomised	180	3	0	99	Yes	Open label	All ages	Not clear	Not clear	Not clear
168	168	Pandey-2017	29016288	India	India Subcontinent	Single Group	180	1	0	15	Yes		Not clear	Excluded	Not clear	Excluded
169	169	Pandey-2016	27645786	India	India Subcontinent	Single Group	270	1	6	70	Yes	Open label	All ages	Excluded	Excluded	Not clear
170	170	Kimutai-2017	PMC5315726	Sudan, Ethiopia, Kenya, Uganda	Eastern Africa	Non-randomised	180	1	0	99	Yes	Open label	All ages	Included	Included	Excluded
171	171	Goyal-2018	30346949	India	India Subcontinent	Non-randomised	180	3	0	99	Yes	Open label	All ages	Excluded	Included	Excluded

## Sheet: AE Monitor
Tag	Author-year	PUBMED ID	AE recorded in the study?	Description of Adverse events monitoring	Standards adopted for monitoring adverse events
1	Ritmeijer-2006	16804852	Yes	Secondary Outcome: adverse effects (especially vomiting and diarrhea); (4) intercurrent events (e.g., death, default [defined as starting but failing to complete treatment because of reasons other than death or decision by the clinician], bleeding, di- arrhea, vomiting, or pneumonia); The study was performed in accordance with the World Medical Asso- ciation’s Declaration of Helsinki concerning m…	No description provided
2	Thakur-2001a	11137652	Yes	Adverse events, if any, were closely monitored daily in both the groups.	No description provided
3	Laguna-2003	12888588	Yes	Adverse events were assessed each day during the treatment period, and at 1 and 5 months thereafter. The World Health Organisation (WHO) scale for toxicity was used. A toxicity level on the WHO scale of grade 2 or higher was considered to be an adverse event.	WHO toxicity scale
4	Giri-1993	8409490	Yes	During therapy patients were clinically examined daily and laboratory investigations including splenic/bone marrow aspiration repeated weekly.	No description provided
5	Sundar-2011b	21255828	Yes	To assess safety of the treatments, the Common Terminology Criteria for Adverse Events version 3.0 was used. Patients with adverse events of grade 3 or higher were withdrawn from the study. Those withdrawn because of adverse events or relapses after initial cure were given rescue treatment with liposomal amphotericin B in doses of 3 mg/kg per day for 5 days or another recommended treatment (parom…	Common Terminology Criteria
6	Thakur-1994b	7886778	Yes	Clinical tolerance was assessed by side effects and any change in pulse and blood pressure, recorded at the beginning, middle, and end of the infusion and one hour afterwards, biological tolerance by weekly electrolyte and creatinine measurements, and efficacy by clinical, parasitological and ultimate cure.	No description provided
7	Wali-1997	9282505	Yes	The Under-mentioned parameters were used during follow-up to assess the response of the patient to treatment; (a) testosterone, estradiol, and the basal cortisol and cortisol after stimulation with ACTH were estimated every week to see for any side effects of ketoconazole (b) any adverse effects due to the drugs.	No description provided
8	Gaeta-2000	11200380	Yes	The article notes, "All patients showed rapid clinical response without signi®cant adverse events."	No description provided
9	Berhe-1999	10513651	Unclear	unclear	No description provided
10	Jha-1999	10588964	Yes	The administration of the drug was observed, and subjective side effects were recorded daily. Side effects and laboratory values were graded according to the Common Toxicity Criteria of the Southwest Oncology Group.	Common Toxicity Criteria of the Southwest Oncology Group.
11	Sundar-2008b	18781879	Yes	Adverse events were also classified according to the Common Toxicity Criteria as mild (grade 1), moderate (grade 2), severe (grade 3), or very severe (grade 4).	Common Toxicity Criteria
12	Sundar-2002b	12456849	Yes	Adverse events were graded according to the Common Toxicity Criteria of the National Cancer Institute.	Common Toxicity Criteria
13	Sundar-1999a	10707104	Yes	Toxicity was graded using conventional World Health Organization scale of toxicity	WHO toxicity scale
14	Sundar-2011c	21633025	Yes	Physical examinations were performed and vital signs and adverse events were assessed at screening, baseline, throughout treatment, and at follow-up visits. Adverse events were graded according to National Cancer Institute Common Terminology Criteria for Adverse Events v3.0, or if not listed, the Division of Microbiology and Infectious Diseases Adult Toxicity Table. Grade 3 or higher toxicities w…	Common Terminology Criteria for Adverse Or The Division of Microbiology and Infectious Diseases Adult Toxicity Table
15	Sundar-2009a	19407109	Yes	The study was conducted in accordance with the International Conference on Harmonization of Technical Requirements for Registration of Pharmaceuticals for Human Use (ICH) Guidelines for Good Clinical Practice. Grading of toxicity was done according to the Common Toxicity Criteria for Adverse Events, Version 3 (National Cancer Institute, Bethesda, MD)	Common Toxicity Criteria
16	Sundar-2008a	18664241	Yes	Toxicity was graded according to the National Cancer Institute, Common Toxicity Criteria Version 2	Common Toxicity Criteria
17	Sundar-2000c	11049800	Yes	Adverse reactions were self-limited and primarily mild.	No description provided
18	Laguna-1999	10397536	Yes	Adverse reactions were scored according to the World Health Organization (WHO) scale for toxicity. Adverse events were considered to be toxicity of grade 2 or greater on the WHO scale.	WHO toxicity scale
19	Russo-1996	8708370	Yes	Note: the article has a section dedicated to the description of adverse events.	No description provided
20	Davidson-1994a	7811891	Unclear	unclear	No description provided
21	Thakur-2004a	15035723	Yes	Adverse events were graded according to the common toxicity criteria of the United States National Cancer Institute in Bethesda, MD.	Common Toxicity Criteria
22	Chulay-1983	6309993	Yes	Evidence of drug toxicity was sought by a daily inquiry for new symptoms and fever and by weekly monitoring of hematologic indices, liver function tests, blood urea nitrogen (BUN), urinalysis, and electrocardiograms.	No description provided
23	Das-2009	19436614	Yes	Anaphylactic reactions i.e. sweating, breathlessness, low pulse rate etc. were closely monitored clinically by the treating physician and staff nurses; recorded in the patient record sheet.The occurrence of adverse reactions was monitored and characterized for each of the regimens.	No description provided
24	Wasunna-2005	16282296	Yes	All adverse events, regardless of their relationship to study medication, were noted. Their cause or relationship to drug treatment was recorded by the investigator, based on their clinical judgment, as not related, unlikely, suspected or probable	Common Terminology Criteria
25	Thakur-2000a	11127250	Yes	One patient receiving daily SB 20 mg/kg developed myocarditis	No description provided
26	Karki-1998	9740292	Yes	To detect adverse reactions, special attention was given to liver and renal latter, special attention was given to liver and renal function, ECG changes and occurance of any other toxic manifestations.	No description provided
27	Jha-2005	16354802	Yes	The study was conducted in accordance with Good Clinical Practice (ICH E6) and the Declaration of Helsinki. All adverse events, regardless of relationship to study medication were noted. Cause or relationship to drug treatment was recorded by the investigator, based on their clinical judgment, as not related, unlikely, suspected or probable.	Common Terminology Criteria
28	Sundar-2011a	21129762	Yes	Subjectively reported adverse events were followed over the 15 days of therapy and entrance laboratory tests were re-drawn on days 2, 4, 8 and 15.	No description provided
29	Thakur-1995	7778155	Yes	Note: adverse events were reported in the article.	No description provided
30	Sundar-2006	16447104	Yes	During treatment, each patient’s vital signs and adverse events were monitored daily.	No description provided
31	Thakur-1999	10492770	Yes	The adverse events from the drug were closely monitored and appropriate treatment was instituted immediately. The patients were followed-up for 6 months and patients were instructed to report immediately if they had any complication or fever.	No description provided
32	Thakur-1993c	8477209	Yes	Patients were advised to take adequate fluids orally and were closely monitored for the development of any toxicity. They were also asked to report toxic effects such as abdominal distension, unusual weakness, diminution of urinary output and loss of appetite. Renal and cardiac complications were monitored carefully and no nephrotoxic antibiotic was administered. Whenever toxicity was suspected, …	No description provided
33	Sundar-2004	14727208	Yes	Note: patients monitored and adverse reactions well described.	No description provided
34	Sundar-2007b	17682988	Yes	Treatment was discontinued and subjects were removed from the study if any adverse event with a Common Toxicity	Common Toxicity Criteria
35	Thakur-1994c	7979623	Yes	Patients were asked about possible adverse reactions each day during the treatment and during routine examinations made every month for 6 months post-treatment.	No description provided
36	Moore-2001	11417033	Yes	During treatment, any medical complaints were recorded in the patient’s notes daily. Specific enquiries about possible side-effects and toxicity were not routinely asked by the staffto avoid possible bias. The study was carried out with strict observance of the Declaration of Helsinki (1997)	No description provided
37	Thakur-1996a	8707361	Yes	Adverse reaction if any was noted	No description provided
38	Thakur-1984b	6322906	Yes	All the patients were examined daily under blind conditions by one of us, who noted the responses to treatment. Weekly measurements of body weight, splenic size, haemoglobin concentration, leucocyte count, and temperature were recorded. Patients were asked to describe any toxic effects such as anorexia, rashes, muscle pain, and hypersensitivity reactions.	No description provided
39	Thakur-1991b	1659239	Yes	Patients were asked to describe any toxic effects such as anorexia, rashes, muscle pain, hypersensitivity to drugs, jaundice, any irregularity of the pulse, and features of hypoglycemia and hyperglycemia. Electrocardiographic changes were particularly noted because patients with kala-azar have shown such changes and consequently died.	No description provided
40	Thakur-2008	18765878	Yes	Note: toxicity monitored and described.	No description provided
41	Anabwani-1983	6130246	Yes	Evidence of toxicity was gained by daily questioning for anorexia, muscle pains, rashes, and other new symptoms.	No description provided
42	Sundar-1996	8627049	Yes	Patients were examined daily, and vital signs were recorded three times per day during treatment. Responses were evaluated at the conclusion of therapy, 2 weeks after treatment, and 6 months later.	No description provided
43	Thakur-1994a	7867139	Yes	In both the groups adverse reactions were monitored closely every day. Patients were asked about the tolerability of the drug.	No description provided
44	Thakur-1998b	9797829	Yes	Adverse events were monitored daily. ECG changes were recorded according to the Minnesota code.	AE grading system not clear
45	Bodhe-1999	10492769	Yes	Patients were evaluated before, during and after treatment serially until 6 months, clinically, for parasite clearance (spleen or bone marrow aspirate; SPA/BMA), by haematological investigations (complete blood count, haemoglobin, hematocrit) and biochemical tests including kidney and liver function tests (blood urea nitrogen, creatinine; serum glutamic-oxaloacetic transaminase, serum glutamic-py…	No description provided
46	Freire-1997	11105143	Yes	Adverse events were recorded daily and laboratory tests were performed as needed to document any significant problems.	No description provided
47	Sundar-2012	22573856	Yes	Treatment was discontinued and subjects were given rescue treatment if an adverse event if grade ?3 Common Toxicity Criteria were detected , except for cases of elevated hepatic enzyme levels .	Common Toxicity Criteria
48	Seaman-1993	8394861	Yes	Note: The study reports toxicity and intercurrent events.	No description provided
49	Thakur-2004b	15489554	Yes	The patients were withdrawn from the study if they developed cardiac toxicity – prolongation of QT interval corrected for heart rate (QT interval) > 0.50 msec and marked ST segment changes after SAG treatment, serum creatinine more than 3 mg/dl, ALT more than 5 times the upper limit.	No description provided
50	Ritmeijer-2001	11816442	Yes	During treatment, intercurrent events, complications, and the causes of death were noted.	No description provided
51	Thakur-1991a	1649790	Yes	Patients were asked to report side effects such as anorexia, rashes, muscle pain, hypersensitivity reaction, reaction, jaundice and irregularity of the pulse.	No description provided
52	Jha-1983	6868096	Yes	Toxicity and side effects were noted daily during and after the course of treatment.	No description provided
53	Sundar-2000b	11049798	Yes	The treatment drug was discontinued if evidence suggesting cardiac toxicity, including appearance of the signs and symptoms of heart failure, prolongation of the QT interval corrected for heart rate (known as the “QTc in- terval”; 10.50 s), or marked ST-T wave changes [5, 8] developed. Sb was also stopped if clinically significant renal or hepatic dysfunction developed.	No description provided
54	Hailu-2010	21049059	Yes	The evaluation of safety was based on adverse event (AE) monitoring, ECGs, safety laboratory analyses (hematology and biochemistry) and audiometry. AEs were classified according to MedDRA, version 10, and defined as treatment emergent (TEAE) if onset was between the first day of treatment and 30 days after treatment.	AE grading system not clear
55	Thakur-2010	21036834	Yes	Any adverse events were noted. These events were graded according to common toxicity criteria of the National Cancer Institute.	Common Toxicity Criteria
56	Rijal-2013	23425958	Yes	Note: study describesn adverse events and standard used for evaluation	Common Toxicity Criteria
57	Sundar-2007a	17582067	Yes	All patients were hospitalized for the duration of the study treatment; vital signs were assessed daily and adverse events were reported according to the Common Toxicity Criteria (CTC) of the National Cancer Institute.	Common Toxicity Criteria
58	Nyakundi-1994	7828500	Yes	Note: The study mentions some side effects.	No description provided
59	Davidson-1994b	8153291	Yes	Adverse events and their possible relation to L-AMB were recorded daily. All clinical observations were made on each patient by the same observer. The same laboratory was used for all analyses on each patient.	No description provided
60	Seaman-1995	7578729	Yes	'Toxicity could be monitored only clinically because of the lack of facilities'	No description provided
61	Sundar-2002a	12135284	Yes	The trial was conducted as per Good Clinical Practices (ICH E6) and the Declaration of Helsinki.	No description provided
62	Thakur-2001b	11280166	Yes	'Adverse reactions were monitored closely.'	No description provided
63	Musa-2010	21049063	Yes	AEs were rated for seriousness, severity, and causality by the site investigator and were coded using the Medical Dictionary of Regulatory Activities (MedDRA), version 10.0. Audiometric shift and disabling hearing impairment were defined according to an earlier phase III trial and WHO guidelines. Safety and clinical laboratory assessments were done at baseline, day 7 and day 14 of drug administra…	AE grading system not clear
64	Sherwood-1994	7888530	Yes	Patients were questioned daily about adverse reactions to treatment. Specific physical examinations and measurements as well as clinical laboratory investigations were performed weekly.	No description provided
65	Dietze-2001	11791957	Yes	Each day, patients were questioned about symptoms suggesting possible drug side effects, including nausea, abdominal discomfort, and head- ache. In addition, vital signs were recorded and examined. Laboratory tests to monitor methemoglobin, blood urea ni- trogen, creatinine, aspartate aminotransferase, and alanine aminotransferase concentrations were repeated weekly during the 4-week treatment pe…	No description provided
66	Rahman-2011	21734127	Yes	The type, duration, and common toxicity criteria (CTC) severity grade of AEs were determined during treatment. The CTC grades for some safety parameters are quantitative. 8 These grades for non-quantifiable parameters are 1 = mild, 2 =moderate, 3 = severe, and 4 = life-threatening.	Common Toxicity Criteria
67	Sinha-2011	22174722	Yes	The study was conducted in accordance with the current version of the Declaration of Helsinki, the Central Drugs Standard Control Organization's (CDSCO) Good Clinical Practices (GCP) For Clinical Research In India (2005), the Indian Council of Medical Research's (ICMR) Ethical Guidelines for Biomedical Research on Human Participants (2006), and Schedule Y of the Drug and Cosmetics Act and Rules (…	Common Terminology Criteria
68	Bhattacharya-2007	17624846	Yes	Safety was assessed by (1) adverse events, (2) clinical signs and symptoms of potential adverse drug re- actions, and (3) laboratory evidence of toxicity. Statistical	Common Toxicity Criteria
69	Jha-1998a	9583927	Yes	Note: The study presents the details of safety outcomes and adverse events	No description provided
70	Thakur-1988	2840172	Yes	Patients were asked to describe any toxic effects such as anorexia, rashes, muscle pain, hypersensitivity reactions, and jaundice. Electrocardiographic changes were particularly noted because patients with kala-azar have shown such changes and died when treated with higher dosages of sodium stibogluconate.	No description provided
71	Mueller-2008	18186974	Yes	Adverse effects were graded as mild/moderate or, if treatment interruption was necessary, severe. Association of the adverse effects with the drug was classified as possible, probable or certain.	No description provided
72	Khalil-2014	24454970	Yes	Assessment ofsafety involved monitoring vital signs, documentation of patients’ complaints about the treatments, and haematological and biochemical measurements evaluated on days 2 to 5, 7, 14, 21 and 30, and at 3 and 6 months. Treatment emergent adverse events (TEAE) were classified according to the Medical Dictionary for Regulatory Activities (MedDRA). Treat- ment emergent events were those wit…	AE grading system not clear
73	Davidson-1996	8783690	Yes	Adverse events and their possible relation to L-Amb were recorded. All clinical observations of each patient were made by the same observer.	No description provided
74	Sundar-2009b	19663597	Yes	The study was conducted in accordance with the International Conference on Harmonisation of Technical Requirements for Registration of Pharmaceuticals for Human Use Guidelines for Good Clinical Practice. The Common Terminology Criteria for Adverse Events, version 3.0, was used to assess all adverse events.	Common Terminology Criteria
75	Sundar-2000a	10897369	Yes	Note: The article describes adverse clinical reactions observed during the study period.	No description provided
76	Sundar-1997	9230003	Yes	Note: Information on adverse events provided in the results section	No description provided
77	Sundar-2003b	12955641	Yes	Patients were observed during infusion and for a further 24 h for any adverse events. If their clinical conditions so warranted, patients were kept in the hos- pital for longer periods. Adverse events and laboratory values were graded according to the World Health Organization (WHO) toxicity coding [15].	WHO toxicity scale
78	Sundar-2010	20147716	Yes	Treatment was discontinued and patients were removed from the study if any adverse event of grade 3 or more (according to Common Terminology Criteria) occurred, except for hematologic toxicity, for which the cutoff was a decrease of 33% or more from the baseline values for hemoglobin, total leukocyte count, and platelet count.	Common Terminology Criteria
79	Musa-2012	22724029	Yes	AEs were classified according to the Medical Dictionary for Regulatory Activities (MedDRA) version 10 [15]. A treatment emergent AE (TEAE) was defined as an AE with onset between the first day of treatment and 30 days after end of treatment.	AE grading system not clear
80	Zijlstra-1993	8236402	Yes	Note: adverse events were reported in the article.	No description provided
81	Sundar-1998c	9924533	Yes	Other than the anticipated higher fever and chills, treatment was well-tolerated. One Group-B patient fell on the stairs 1 day after admission and died suddenly the next day with an appar- ently ruptured spleen	No description provided
82	Dietze-1993	8110956	Yes	Each day on which drug was administered patients were monitored for fever, chills, tachycardia, somnolence, phlebitis, bone pain, anorexia, abdominal pain, and diar- rhea. In cohort 2, vital signs (blood pressure, pulse rate, respi- ratory rate, and temperature) were measured at 30-minute intervals during the 2-hour drug infusion.	No description provided
83	Sundar-2001	11520836	Yes	adverse drug reactions were reported during the treatment adminsitration phase.In the single dose group, three patients experienced increased temperature alone, one chills alone, and 18 both; two patients vomited once. In the five dose group, four patients had at least one epi- sode of higher fever alone, one chills alone, and 18 both; two had brief vomiting and two had transient back pain. Blood…	No description provided
84	Dietze-1995	7660446	Yes	On each day of dosing, patients were monitored for fever, chills, tachycardia, somnolence, phlebitis, bone and abdominal pain, anorexia, and diarrhoea. Blood pressure, pulse, respiratory rate, and temperature were measured at 30 min intervals during the 2 h drug infusion.	No description provided
85	Chunge-1990	2167522	Yes	Drug safety was assessed for each treatment regime in terms of incidence of drug-related signs and symptoms and of laboratory test result abnormalities.	No description provided
86	Thakur-2000b	11127251	Yes	"However, renal toxicity was not observed in this or in the other sister study conducted in Bihar (JBA)" << This suggests that safety aspect of data were collected but not well reported in this article>>	No description provided
87	Thakur-1992b	1337634	Yes	Two patients died before com- pleting the scheduled treatment, one due to traumatic mechanical haemorrhage following splenic puncture, in the presence of normal clotting (prothrombin time at ba- seline: 18 set, 83%; before death: 19 set, 79%), and one due to severe gastroenteritis and vomiting not respond- ing to treatment and resulting in acute renal failure. In no case was death related to medi…	No description provided
88	Sundar-1998b	9851383	Yes	Standard haematological and biochemistry testing and urinalysis were repeated weekly during treatment, whenever warranted, and at 6 months. Weekly fundoscopic and visual acuity examinations to detect possible retinal atrophy were done. Enrolment into the next dose level was started only after three patients in the previous group had completed 28 days of treatment without developing serious toxic …	WHO Criteria
89	Jha-1995	7611561	Yes	Daily clinical examinations were done to monitor drug adverse reactions and response to treatment.	No description provided
90	Mondal-2010	20668544	Yes	Patients were monitored during infusion and further for 24 hours for any adverse effects, and were discharged 1-week after treatment. All the three doses of Fungisome were remarkably well tolerated (Table S2)	No description provided
91	Veeken-2000	10886792	Yes	During treatment intermittent events and complications were noted daily. The signs and symptoms associated with death were recorded. All patients were asked to return immediately, if any signswere experienced, to exclude relapse and to return for a stan- dard clinical follow-up after 6 months. There were 4 relapses, 4 deaths, and 33 cases of severe PKDL (grade 2 and 3) after discharge	No description provided
92	Mishra-1992	1359322	Yes	Fever and chills were common after A but there were no long-term adverse effects, including renal failure.Many patients have now been followed up for more than the 6 months stipulated by the trial design, some of them for over a year, and no long-term adverse effects have emerged.	No description provided
93	Mishra-1994	7983993	Yes	No serious adverse effects were encountered with either study drug. Fever and chills were common during infusion of amphotericin, and paracetamol (acetaminophen) 250-500 mg was administered if the patient’s temperature rose above 40. All the patients have been followed up for a year and no adverse effects have emerged after the use of amphotericin.	No description provided
94	Rijal-2010	19726065	Yes	5 died during therapy, 2 defaulted and 10 were switched to amphotericin B owing to SSG-related adverse effects	No description provided
95	Thakur-1996b	8758093	Yes	One patient in group 2 developed rigor for one day only, and one patient each in groups 1 and 3 developed shivering on the day of infusion, also for one day only. One patient in group 2 died of an unrelated illness 2 months after clinical and parasitological cure. The few adverse events were all mild.	No description provided
96	Berman-1998	9615494	Yes	Patients were monitored for fever and subjective adverse effects each day on which the drug was administered.	No description provided
97	Patra-2012	23087513	Yes	Nausea and vomiting were recorded in 18 (25.4%) patients during first week of miltefosine therapy and were treated symptomatically. Diarrhoea and abdominal pain were observed among 8 (11.3%) cases, which subsided from second week of treatment	No description provided
98	Thakur-1993b	8406644	Yes	The patients were carefully assessed for adverse reactions of the dmgs by interrogating them daily for any adverse sign and symptoms and were asked to report promptly any adverse reaction.	No description provided
99	Mishra-1985	3935209	Yes	There were no appreciable side effects in any patient.	No description provided
100	Figueras Nadal-2003	14636517	Yes	To assess the incidence of side effects, all signs and symptoms unrelated to the disease were recorded and appeared once the treatment was started and up to 48 hours after its end. Abnormal reactions which occurred during the infusion of the drug were also recorded.	No description provided
101	Singh-2010	20065047	Yes	All patients were monitored for adverse events, hematological variables, serum chemistry and splenic size below left costal margin.	No description provided
102	Castagnola-1996	8758092	Yes	Haematology and inflammatory signs were evaluated before treatment (day 0), at day 4, after 3 doses of liposo- ma1 amphotericin B, and at day 10, after 4 doses in group 1. and 5 doses in group 2. There is no mentions of explict assessment of adverse events	No description provided
103	Thakur-1993a	8244483	Yes	Adverse reactions were monitored daily, and patients and their guardians were instructed to report adverse reactions immediately.	No description provided
104	Bhattacharya-2004	14699453	Yes	Subjective and objective adverse events were recorded and graded on the basis of the Common Toxicity Criteria (CTC) of the National Cancer In- stitute (Bethesda, MD) [17].	Common Toxicity Criteria
105	Singh-2006a	17202605	Yes	During therapy, patients were monitored daily for vital signs, splenic size and adverse events. Adverse events were graded according to common toxicity criteria of National Cancer Institute(5). Hematological (CBC), bio- chemical (ALT, AST, BUN, Creatinine) and splenic size below left costal margin were monitored weekly during therapy, at completion, after one month and 6 months.	Common Toxicity Criteria
106	Singh-2006b	17202633	Yes	During therapy patients were monitored daily for vital signs, splenic size and adverse events. Hematological (CBC), biochemical (ALT, AST, BUN, Creatinine) and splenic size below left costal margin were monitored weekly during therapy, at completion, after I month and 6 months.	No description provided
107	Sundar-2003a	12792385	Yes	Symptoms, signs and laboratory values were graded according to the Common Toxicity Criteria (CTC) of the National Cancer Institute, National Insti- tutes of Health	Common Toxicity Criteria
108	Karimi-1998		Unclear	None of the patients showed a noticeable hepatomegaly after six months. A hemogram was performed among patients with suspected relapse << There is no clear reporting of adverse events in this study>>	No description provided
109	di Martino-1997	9290615	Yes	Adverse events were recorded, including any secondary effect associated with amphotericin B infusion such as nausea, vomiting, chills, fever, and hypotension.	No description provided
110	Syriopoulou-2003	12594635	Yes	Adverse reactions were closely monitored and recorded.	No description provided
111	Haidar-2001	11426243	Yes	Among the group who came for follow-up, one patient died after 3 days of initiating the treatment, giving a mortality rate of 5%. There were no complications observed from Sodium stibogluconate	No description provided
112	Tobaigy-1986	3014837	Unclear	Not reported [ conference abstract]	No description provided
113	Sahay-1996	8979611	Yes	Clinical evaluation was done daily and signs and symptoms of toxicity looked for.	No description provided
114	Mishra-1991	1673012	Yes	If there was an adverse reaction lower doses were continued until the patient started tolerating the drug. Patients were examined daily and laboratory investigations were done weekly.Mild adverse effects (fever, chills, diarrhoea, trace albuminuria) were quite common after the first four or five injections, after which they disappeared.	No description provided
115	Das-2005	16130613	Yes	The vital parameters and side-effects, if any, were monitored. Patients who developed toxicity during treatment were excluded from the study but were given rescue treatment with liposomal amphotericin B	No description provided
116	Chowdhury-1991	1645929	Yes	In more than 90% of the patients, fever subsided during the first 3-5days of treatment and within 2-3 months post-treatment there was significant weight gain, regression in spleen size and im provement in hemoglobin concentrations and total heukocyte counts (Table 2). Twenty-one pa tients (1.65%) died as a result of malnutrition (15) or before completion of therapy against in tercurrent pulmonary…	No description provided
117	Rees-1984	6329010	Yes	A patient died on the 12th day of the treatment. Biochemistry measurements are presented at baseliine and at follow up (Table 2).Serial laboratory studies did not reveal development of abnormalities.	No description provided
118	Rijal-2003	15228258	Yes	Four patients (3.3%) died during the course of treatment: 2 from cardiotoxicity (electrocardiographic- proven arrhythmia), 1 from septic shock and 1 patient with underlying psychiatric illness who committed sui- cide during his hospital stay.Two other patients devel- oped evidence of cardiotoxicity during SSG treatment and were switched to amphotericin B. The total inci- dence of cardiotoxicity d…	No description provided
119	Thakur-1998c	11229246	Yes	Adverse events were monitored daily.	No description provided
120	Das-2001	11584934	Yes	In both the groups adverse reactions were monitored closely every day. Patients were asked. about tolerability of the drug for further management. During follow up, patients were instructed to report immediately in case of fever or other complications	No description provided
121	Sundar-1999b	10999086	Yes	all patients in each group experienced infusion related chills and fever Biochemistry results are presented at day 19 (Table 1)	No description provided
122	Jha-1991	1938817	Yes	Side effects and toxicities were noted daily during the course of treatment. Patients were asked to report for clinical follow-up after one, three, six and twelve months of therapy.	No description provided
123	Singh-1995	9081958	Unclear	No description provided	No description provided
124	Giri-1994b	7883660	Yes	During intravenous infusion of the drug and for another 4 hours after finishing the infusion the patients were observed for adverse reactions. Further biochemistry measurements recoded during the follow-up period	No description provided
125	Lal-1996	9251373	Yes	Toxicities of SAG and roxithromycin are compared and discussed. << The toxicity section in discussion describes arthralgia, burning sensations, and GI reactions >>	No description provided
126	Giri-1994a	7883659	Yes	No significant toxicity was observed during and as well as after the treatment	No description provided
127	Thakur-1984a	6087515	Yes	Any illness during this period, which could be due to drug toxicity or relapse of the disease was noted.	No description provided
128	Jha-1998b	9707883	Unclear	Safety aspect of the dataset are not reported	No description provided
129	Ostyn-2014	24941345	Yes	Patients who did not complete the full treatment (i.e. because of default, treatment switch because of severe adverse events, transfer to another health structure and death) were excluded from this part of the analysis, as well as those for whom the late treatment outcome was missing	No description provided
130	Sinha-2010	20682882	Yes	Adverse events were monitored during the infusion of the medication and daily over the 10-day treatment, and they were graded using Common Toxicity Criteria	Common Toxicity Criteria
131	Mueller-2006	16730363	Yes	Only one patient from group 1 had a significant adverse event (an allergic reaction), which occurred during the fifth dose of AmBisome.	No description provided
132	Cota-2014	24743472	Yes	Table 6 presents different adverse events recorded during the treatment	No description provided
133	Sudarshan-2011	21609983	Unclear	No specific description	No description provided
134	Sundar-1998a	9675482	Yes	One patient was withdrawn from the study during week 1 because of vomiting. increased hepatic transaminase values (n =1) during weeks 1 -2	No description provided
135	Adam-2009	19766208	Yes	After their discharge, they were followed up in the antenatal clinics every 2 weeks until delivery. Safety outcomes for maternal-feotal pair are presented	No description provided
136	Shahian-2009	19478699	Yes	Study primarily evulated acute pancreatitis (rare toxic adverse effect) with antimony drug.	No description provided
137	Villanueva-2000	11117648	Yes	One patient died during therapy due to hepatitis C virus liver cirrhosis and another died of subarachnoid hemorrhage. One patient died as a result of HIV encephalitis and HAART failure 4 months after inclusion and 1 month after relapse	No description provided
138	Thakur-1992a	1323160	Unclear	Unclear	No description provided
139	Thakur-1998a	9654264	Yes	The study primarily assessed myocardial damage. Three patients in group A developed cardiac arrhythmia and cardiac arrest out of the first seven patients recruited (figure) on the first day of infusion. Two died and one was revived. Minnesota code was used	AE grading system not clear
140	Goswami-2016	26526926	Yes	All patients were monitored for incidence of infusionrelated toxicities and other adverse events (AEs) according to National Cancer Institute Common Terminology Criteria AE, version 3 (CTCAE V3)	Common Terminology Criteria
141	Jamil-2015	26496648	Yes	Cancer Therapy Evaluation Program Common Terminology Criteria for Adverse Events (CTEP-CTCAE) definition	Common Terminology Criteria
142	Sundar-2015	25510715	Yes	Grading of toxicity was done according to the Common Toxicity Criteria for Adverse Events	Common Toxicity Criteria
143	Sundar-2014	25233346	Yes	All the patients were monitored for incidence of infusion related toxicities, nephrotoxicity, hepatotoxicity, number of adverse events (AEs), treatment-emergent AEs (TEAEs), serious AEs (SAEs), and laboratory values (normal; abnormal, not clinically significant; and abnormal, clinically significant) for different parameters Any drug related Grade III or higher AEs recorded for abnormal clinically…	Common Terminology Criteria
144	Mondal-2014	25104636	Yes	Safety analysis included calculation of incidence of all adverse events	No description provided
145	Rashid-1994	7835263	Yes	Assessment for adverse events were done daily. However, no serious side effect were noted in all of the patients during treatment.	No description provided
147	Sundar-2019	31436156	Yes	Patients with treatment failure or severe AEs of common terminology criteria (CTC) grade 3 or above were given rescue treatment with AmB (0.75 mg/kg administered for 15 daily infusions)	Common Terminology Criteria
148	Diro-2019	PMC6336227	Yes	All adverse events (AEs) and serious adverse events (SAEs) were captured up to one month after the last dose of study medication (D58 if patients received one round of treatment or D86 if patients received a second round). Grading of the severity of the events was based on Common Terminology Criteria for Adverse Events (CTCAE), Version 4.0. All adverse events were coded according to Medical Dicti…	Common Terminology Criteria
149	Mbui-2018	30188978	Yes	The laboratory parameters were graded according to Common Terminology Criteria for Adverse Events (CTCAE) v4.0 and clinically-relevant values were recorded	Common Terminology Criteria
154	Borges-2017	28327804	Yes	Adverse events were defined and graded in accordance with the Division of AIDS Table for grading the severity of adult and pediatric adverse events	Division of AIDS Table for grading severity
155	Wasunna-2016	27627654	Yes	All adverse events were coded to have lower level preferred term, higher level term and sys- tem organ class classifications according to MedDRA, Version 12.0	Common Terminology Criteria for Adverse Events
156	Rahman-2017	28558062	Yes	Safety outcomes were adverse events and serious adverse events recorded during treatment and up to 6 months afterwards. Assessments were done on the basis of clinical adverse events systematically at all study sites	No description provided
159	Romero-2017	28662034	Yes	AEs were recorded during the whole trial period and evaluated according to the Division of AIDS Table for Grading the Severity of Adult and Pediatric Adverse Events (DAIDS AE grading table), version 1.0, December 2004	Division of AIDS Table for grading severity
165	Alborzi-2017	27879460	Yes	The study conformed to the declaration of Helsinki for working with human subjects. In 53 patients (9.2%), Glucantime was changed to ABD during the treatment course due to developing conditions, such as bleeding tendency, symptomatic hepatitis, and ascites, in which Glucantime was contraindicated. One death happened in conventional-regimen group and one in shortcourse regimen group	No description provided
168	Pandey-2017	29016288	Yes	Patients were observed daily for the identification of AEs. They were subjected for hematological and biochemical tests, which included complete blood count, liver function test, serum urea and creatinine, serum electro- lyte, etc. These tests were done at baseline, on the day of discharge and at 1 and 6 months follow-up. Grading of toxicity was done in accordance with the National Cancer Institu…	Common Terminology Criteria
169	Pandey-2016	27645786	Yes	A standard protocol for diagnosis, treat- ment, and reporting of AEs was followed at all the sites to minimize the information bias.Major side effects considered were gastro- intestinal complaints such as nausea and abdominal pain with swelling, persistent vomiting, dehydration, and increased level of creatinine, alanine transaminase (ALT)/aspartate amino- transferase (AST) with majority in commo…	Common Toxicity Criteria
170	Kimutai-2017	PMC5315726	Yes	Safety endpoints were incidence of treatment-emergent adverse events, SAEs and ADRs, as reported by the treating physicians. AEs were coded by MedDRA (Medical Dictionary for Regulatory Activities)-trained DNDi trial coordination medical team according to Med- DRA version 14.0	AE grading system not clear
171	Goyal-2018	30346949	Yes	All adverse events (related or not related to medication) that occurred during the adverse event reporting period specified in the protocol were evaluated by a physician and reported in the register	No description provided

## Sheet: dose_testing
Tag	Study	Arm_ID	Study.Region	drug_group	n_treated	Dose Testing Information	dose_testing	Description of dose testing	Total.Number.of.Allergic.Reactions.at.Dose.Testing	Total.number.patients.who.discontinued.treatment.after.Dose.Testing	Dose_Testing further Comments	n_discontinuation
1	Ritmeijer-2006	2	Eastern Africa	Miltefosine	290
1	Ritmeijer-2006	1	Eastern Africa	PA	290
2	Thakur-2001a	4	India Subcontinent	AMBd	17	Arm level	Yes	Thirty millitres of reconstituted drug was slowly infused initially in both groups to test for hypersensitivity	0	0		0
2	Thakur-2001a	3	India Subcontinent	L-AmB (Single dose)	17	Arm level	Yes	Thirty millitres of reconstituted drug was slowly infused initially in both groups to test for hypersensitivity	0	0		0
3	Laguna-2003	5	Mediterranean	Amphotericin b fat/lipid/colloid/cholesterol	18
3	Laguna-2003	6	Mediterranean	Amphotericin b fat/lipid/colloid/cholesterol	20
3	Laguna-2003	7	Mediterranean	PA	19
4	Giri-1993	8	India Subcontinent	AMBd	27	Arm level	Yes	A test dose of 1 mg amphotericin B diluted in 20ml of 5% dextrose solution was given I.V slowly over a period of 30mins to each patient to detect hypersensitivity.	Not clear	Not clear
5	Sundar-2011b	9	India Subcontinent	AMBd	157	Arm level	Yes	Before treatment with amphotericin B or liposomal amphotericin B, a test infusion of 1 mg was given and patients were observed for 30 min for any allergic response before the rest of the infusion was given.	0	0		0
5	Sundar-2011b	10	India Subcontinent	L-AmB + Miltefosine	160	Arm level	Yes	Before treatment with amphotericin B or liposomal amphotericin B, a test infusion of 1 mg was given and patients were observed for 30 min for any allergic response before the rest of the infusion was given.	1	1	DSMB judged it as being related to treatment	1
5	Sundar-2011b	11	India Subcontinent	L-AmB + Paromomycin	158	Arm level	Yes	Before treatment with amphotericin B or liposomal amphotericin B, a test infusion of 1 mg was given and patients were observed for 30 min for any allergic response before the rest of the infusion was given.	0	0		0
5	Sundar-2011b	12	India Subcontinent	Miltefosine + Paromomycin	159	Arm level	Yes	Dose testing not done for this arm	Not clear	Not clear
6	Thakur-1994b	13	India Subcontinent	AMBd	11	Arm level	Yes	in escalating doses from 0.05 to 1 mg body weight daily. and then continued daily at that dose	Not clear	Not clear
6	Thakur-1994b	14	India Subcontinent	AMBd	11	Arm level	Yes	in escalating doses from 0.05 to 1 mg body weight daily. and then continued daily at that dose	Not clear	Not clear
7	Wali-1997	16	India Subcontinent	Ketoconazole	90
7	Wali-1997	15	India Subcontinent	PA	90
8	Gaeta-2000	17	Mediterranean	Amphotericin b fat/lipid/colloid/cholesterol	12
9	Berhe-1999	18	Eastern Africa	PA	23
10	Jha-1999	19	India Subcontinent	Miltefosine	30
10	Jha-1999	20	India Subcontinent	Miltefosine	30
10	Jha-1999	21	India Subcontinent	Miltefosine	30
10	Jha-1999	22	India Subcontinent	Miltefosine	30
11	Sundar-2008b	23	India Subcontinent	L-AmB (Single dose)	45
11	Sundar-2008b	24	India Subcontinent	L-AmB (Single) + Miltefosine	46
11	Sundar-2008b	25	India Subcontinent	L-AmB (Single) + Miltefosine	45
11	Sundar-2008b	26	India Subcontinent	L-AmB (Single) + Miltefosine	45
11	Sundar-2008b	27	India Subcontinent	L-AmB (Single) + Miltefosine	45
12	Sundar-2002b	29	India Subcontinent	AMBd	99
12	Sundar-2002b	28	India Subcontinent	Miltefosine	299
13	Sundar-1999a	30	India Subcontinent	Miltefosine	17
13	Sundar-1999a	31	India Subcontinent	Miltefosine	18
13	Sundar-1999a	32	India Subcontinent	Miltefosine	10
14	Sundar-2011c	34	India Subcontinent	AMBd	20
14	Sundar-2011c	33	India Subcontinent	Sitamaquine	41
15	Sundar-2009a	35	India Subcontinent	Amphotericin b fat/lipid/colloid/cholesterol	15	Arm level	Yes	On day 1, a test dose of 1 mg of ABLE was administered over a 15-minute period and the patient was observed continuously for any allergic or toxic reaction.	0	0	None of the patients had any adverse events to the test dose, or required reduction in dose or interruption of study drug because of adverse events.	0
15	Sundar-2009a	36	India Subcontinent	Amphotericin b fat/lipid/colloid/cholesterol	15	Arm level	Yes	On day 1, a test dose of 1 mg of ABLE was administered over a 15-minute period and the patient was observed continuously for any allergic or toxic reaction.	0	0	None of the patients had any adverse events to the test dose, or required reduction in dose or interruption of study drug because of adverse events.	0
15	Sundar-2009a	37	India Subcontinent	Amphotericin b fat/lipid/colloid/cholesterol	15	Arm level	Yes	On day 1, a test dose of 1 mg of ABLE was administered over a 15-minute period and the patient was observed continuously for any allergic or toxic reaction.	0	0	None of the patients had any adverse events to the test dose, or required reduction in dose or interruption of study drug because of adverse events.	0
15	Sundar-2009a	38	India Subcontinent	Amphotericin b fat/lipid/colloid/cholesterol	15	Arm level	Yes	On day 1, a test dose of 1 mg of ABLE was administered over a 15-minute period and the patient was observed continuously for any allergic or toxic reaction.	0	0	None of the patients had any adverse events to the test dose, or required reduction in dose or interruption of study drug because of adverse events.	0
16	Sundar-2008a	39	India Subcontinent	Amphotericin b fat/lipid/colloid/cholesterol	15	Arm level	Yes	On day 1, a test dose of 1 mg of ABLE was administered over 15 min after diluting it in 15 ml of dextrose and the patient was observed continuously for any allergic or toxic reaction.In the absence of allergic or toxic reactions, the rest of the dose was administered at the rate of 2.5 mg ⁄kg ⁄h. Those who developed reactions were withdrawn from the study.	Not clear	Not clear
16	Sundar-2008a	40	India Subcontinent	Amphotericin b fat/lipid/colloid/cholesterol	15	Arm level	Yes	On day 1, a test dose of 1 mg of ABLE was administered over 15 min after diluting it in 15 ml of dextrose and the patient was observed continuously for any allergic or toxic reaction.In the absence of allergic or toxic reactions, the rest of the dose was administered at the rate of 2.5 mg ⁄kg ⁄h. Those who developed reactions were withdrawn from the study.	Not clear	Not clear
16	Sundar-2008a	41	India Subcontinent	Amphotericin b fat/lipid/colloid/cholesterol	15	Arm level	Yes	On day 1, a test dose of 1 mg of ABLE was administered over 15 min after diluting it in 15 ml of dextrose and the patient was observed continuously for any allergic or toxic reaction.In the absence of allergic or toxic reactions, the rest of the dose was administered at the rate of 2.5 mg ⁄kg ⁄h. Those who developed reactions were withdrawn from the study.	Not clear	Not clear
17	Sundar-2000c	42	India Subcontinent	Miltefosine	18
17	Sundar-2000c	43	India Subcontinent	Miltefosine	18
17	Sundar-2000c	44	India Subcontinent	Miltefosine	18
18	Laguna-1999	46	Mediterranean	AMBd	45
18	Laguna-1999	45	Mediterranean	PA	44
19	Russo-1996	47	Multi-Regional	L-AmB	10
20	Davidson-1994a	48	Mediterranean	L-AmB	10
21	Thakur-2004a	50	India Subcontinent	AMBd	60
21	Thakur-2004a	49	India Subcontinent	PA	60
22	Chulay-1983	51	Eastern Africa	PA	10
22	Chulay-1983	52	Eastern Africa	PA	10
22	Chulay-1983	53	Eastern Africa	PA	10
23	Das-2009	54	India Subcontinent	AMBd	41	Arm level	Yes	No specific details given on how test dose was implemented	Not clear	Not clear
23	Das-2009	55	India Subcontinent	Pentamidine	41	Arm level	Not done	Not done	Not clear	Not clear
24	Wasunna-2005	56	Eastern Africa	Sitamaquine	12
24	Wasunna-2005	57	Eastern Africa	Sitamaquine	61
24	Wasunna-2005	58	Eastern Africa	Sitamaquine	12
24	Wasunna-2005	59	Eastern Africa	Sitamaquine	12
25	Thakur-2000a	60	India Subcontinent	PA	50
25	Thakur-2000a	61	India Subcontinent	PA + Paromomycin	52
25	Thakur-2000a	62	India Subcontinent	PA + Paromomycin	48
26	Karki-1998	63	India Subcontinent	PA	27
26	Karki-1998	64	India Subcontinent	PA	27
27	Jha-2005	65	India Subcontinent	Sitamaquine	32
27	Jha-2005	66	India Subcontinent	Sitamaquine	32
27	Jha-2005	67	India Subcontinent	Sitamaquine	28
27	Jha-2005	68	India Subcontinent	Sitamaquine	28
28	Sundar-2011a	69	India Subcontinent	L-AmB (Single) + Miltefosine	135
29	Thakur-1995	70	India Subcontinent	Paromomycin + PA	32
29	Thakur-1995	71	India Subcontinent	Paromomycin + PA	32
29	Thakur-1995	72	India Subcontinent	Paromomycin + PA	32
29	Thakur-1995	73	India Subcontinent	Paromomycin + PA	13
29	Thakur-1995	74	India Subcontinent	Paromomycin + PA	13
29	Thakur-1995	75	India Subcontinent	Paromomycin + PA	14
30	Sundar-2006	76	India Subcontinent	Amphotericin b fat/lipid/colloid/cholesterol	135
30	Sundar-2006	77	India Subcontinent	Amphotericin b fat/lipid/colloid/cholesterol	132
30	Sundar-2006	78	India Subcontinent	Amphotericin b fat/lipid/colloid/cholesterol	135
31	Thakur-1999	79	India Subcontinent	AMBd	938
32	Thakur-1993c	80	India Subcontinent	AMBd	300	Arm level	Yes	The dosage was 0.05 mg/kg on the first day, 0.1 mg/kg on the second, 0.25 mg/kg on the third, 0.5 mg/kg on the fourth and 1 mg/kg on the fifth. Following this the drug was given in a dose of 1 mg/kg on alternate days.	Not clear	Not clear
33	Sundar-2004	81	India Subcontinent	AMBd	51
33	Sundar-2004	83	India Subcontinent	Amphotericin b fat/lipid/colloid/cholesterol	51
33	Sundar-2004	82	India Subcontinent	L-AmB	51
34	Sundar-2007b	84	India Subcontinent	AMBd	245
34	Sundar-2007b	85	India Subcontinent	AMBd	244
34	Sundar-2007b	86	India Subcontinent	AMBd	500
34	Sundar-2007b	87	India Subcontinent	AMBd	496
35	Thakur-1994c	88	India Subcontinent	AMBd	60
35	Thakur-1994c	89	India Subcontinent	AMBd	60
36	Moore-2001	90	Eastern Africa	PA	51
36	Moore-2001	91	Eastern Africa	PA	51
37	Thakur-1996a	92	India Subcontinent	AMBd	96
37	Thakur-1996a	93	India Subcontinent	AMBd	96
37	Thakur-1996a	94	India Subcontinent	AMBd	96
38	Thakur-1984b	95	India Subcontinent	PA	63
38	Thakur-1984b	96	India Subcontinent	PA	63
39	Thakur-1991b	98	India Subcontinent	PA + Pentamidine	104
39	Thakur-1991b	97	India Subcontinent	Pentamidine	104
39	Thakur-1991b	99	India Subcontinent	Pentamidine + PA	104
40	Thakur-2008	100	India Subcontinent	PA	70
40	Thakur-2008	101	India Subcontinent	PA	70
41	Anabwani-1983	102	Eastern Africa	PA	26
41	Anabwani-1983	103	Eastern Africa	PA	28
42	Sundar-1996	104	India Subcontinent	Amphotericin b fat/lipid/colloid/cholesterol	21
42	Sundar-1996	105	India Subcontinent	Amphotericin b fat/lipid/colloid/cholesterol	4
43	Thakur-1994a	106	India Subcontinent	AMBd	40	Arm level	Yes	Tests were carried out on the first day by infusing each patient with 30 ml of the drug solution.	Not clear	Not clear
43	Thakur-1994a	107	India Subcontinent	AMBd	40	Arm level	Yes	Tests were carried out on the first day by infusing each patient with 30 ml of the drug solution.	Not clear	Not clear
44	Thakur-1998b	108	India Subcontinent	PA	80
45	Bodhe-1999	109	India Subcontinent	L-AmB	18
45	Bodhe-1999	110	India Subcontinent	L-AmB	11
45	Bodhe-1999	111	India Subcontinent	L-AmB	10
45	Bodhe-1999	112	India Subcontinent	L-AmB	13
45	Bodhe-1999	113	India Subcontinent	L-AmB	11
46	Freire-1997	114	South America	L-AmB	4
46	Freire-1997	115	South America	L-AmB	13
46	Freire-1997	116	South America	L-AmB	15
47	Sundar-2012	117	India Subcontinent	Miltefosine	567
48	Seaman-1993	118	Eastern Africa	PA	99
48	Seaman-1993	119	Eastern Africa	PA + Paromomycin	101
49	Thakur-2004b	121	India Subcontinent	AMBd	159
49	Thakur-2004b	120	India Subcontinent	PA	123
50	Ritmeijer-2001	122	Eastern Africa	PA	95
50	Ritmeijer-2001	123	Eastern Africa	PA	104
51	Thakur-1991a	124	India Subcontinent	PA	104
51	Thakur-1991a	125	India Subcontinent	PA	104
51	Thakur-1991a	126	India Subcontinent	PA	104
52	Jha-1983	127	India Subcontinent	Pentamidine	82
53	Sundar-2000b	128	India Subcontinent	PA	320
54	Hailu-2010	130	Eastern Africa	PA	135
54	Hailu-2010	129	Eastern Africa	Paromomycin	135
55	Thakur-2010	131	India Subcontinent	AMBd	115
55	Thakur-2010	132	India Subcontinent	AMBd	115
56	Rijal-2013	133	India Subcontinent	Miltefosine	120
57	Sundar-2007a	134	India Subcontinent	AMBd	165
57	Sundar-2007a	135	India Subcontinent	Paromomycin	502
58	Nyakundi-1994	136	Eastern Africa	PA	29
58	Nyakundi-1994	138	Eastern Africa	PA	13
58	Nyakundi-1994	137	Eastern Africa	PA + Allopurinol	23
59	Davidson-1994b	139	Mediterranean	L-AmB	10
59	Davidson-1994b	140	Mediterranean	L-AmB	10
59	Davidson-1994b	141	Mediterranean	L-AmB	11
60	Seaman-1995	142	Eastern Africa	L-AmB	18
60	Seaman-1995	143	Eastern Africa	L-AmB	19
60	Seaman-1995	144	Eastern Africa	L-AmB	12
61	Sundar-2002a	145	India Subcontinent	L-AmB	28
61	Sundar-2002a	146	India Subcontinent	L-AmB	28
61	Sundar-2002a	147	India Subcontinent	L-AmB	28
62	Thakur-2001b	148	India Subcontinent	AMBd	309	Arm level	Yes	50 ml of the reconstituted drug was given very slowly to watch for hypersensitivity reaction, if any. If no reaction occurred the drug was infused in 2 hours slowly, daily and without any incremental dose schedule.	Not clear	Not clear
63	Musa-2010	149	Eastern Africa	Paromomycin	21
63	Musa-2010	150	Eastern Africa	Paromomycin	21
64	Sherwood-1994	151	Eastern Africa	Sitamaquine	4
64	Sherwood-1994	152	Eastern Africa	Sitamaquine	4
64	Sherwood-1994	153	Eastern Africa	Sitamaquine	8
65	Dietze-2001	154	South America	Sitamaquine	4
65	Dietze-2001	155	South America	Sitamaquine	6
65	Dietze-2001	156	South America	Sitamaquine	6
65	Dietze-2001	157	South America	Sitamaquine	5
65	Dietze-2001	158	South America	Sitamaquine	1
66	Rahman-2011	159	India Subcontinent	Miltefosine	977
67	Sinha-2011	160	India Subcontinent	Paromomycin	494
68	Bhattacharya-2007	161	India Subcontinent	Miltefosine	1132
69	Jha-1998a	165	India Subcontinent	PA	30
69	Jha-1998a	162	India Subcontinent	Paromomycin	30
69	Jha-1998a	163	India Subcontinent	Paromomycin	30
69	Jha-1998a	164	India Subcontinent	Paromomycin	30
70	Thakur-1988	166	India Subcontinent	PA	58
70	Thakur-1988	167	India Subcontinent	PA	61
70	Thakur-1988	168	India Subcontinent	PA	62
70	Thakur-1988	169	India Subcontinent	PA	63
70	Thakur-1988	170	India Subcontinent	PA	63
70	Thakur-1988	171	India Subcontinent	PA	64
71	Mueller-2008	173	Eastern Africa	AMBd	210
71	Mueller-2008	172	Eastern Africa	PA	161
72	Khalil-2014	174	Eastern Africa	L-AmB	63
72	Khalil-2014	175	Eastern Africa	L-AmB (Single dose)	21
72	Khalil-2014	176	Eastern Africa	L-AmB (Single dose)	40
73	Davidson-1996	177	Multi-Regional	L-AmB	13
73	Davidson-1996	178	Multi-Regional	L-AmB	42
73	Davidson-1996	179	Multi-Regional	L-AmB	32
73	Davidson-1996	180	Multi-Regional	L-AmB	1
74	Sundar-2009b	181	India Subcontinent	Paromomycin	217
74	Sundar-2009b	182	India Subcontinent	Paromomycin	112
75	Sundar-2000a	183	India Subcontinent	AMBd	70
76	Sundar-1997	184	India Subcontinent	Amphotericin b fat/lipid/colloid/cholesterol	19
76	Sundar-1997	185	India Subcontinent	Amphotericin b fat/lipid/colloid/cholesterol	20
76	Sundar-1997	186	India Subcontinent	Amphotericin b fat/lipid/colloid/cholesterol	21
77	Sundar-2003b	187	India Subcontinent	L-AmB (Single dose)	203
78	Sundar-2010	189	India Subcontinent	AMBd	108	Arm level	Yes	5-mg test dose	Not clear	Not clear
78	Sundar-2010	188	India Subcontinent	L-AmB (Single dose)	304			Not clear if dose testing was performed or not
79	Musa-2012	191	Eastern Africa	PA	386
79	Musa-2012	190	Eastern Africa	Paromomycin	205
79	Musa-2012	192	Eastern Africa	Paromomycin + PA	381
80	Zijlstra-1993	193	Eastern Africa	PA	38
80	Zijlstra-1993	194	Eastern Africa	PA	29
80	Zijlstra-1993	195	Eastern Africa	PA	37
81	Sundar-1998c	196	India Subcontinent	Amphotericin b fat/lipid/colloid/cholesterol	27
81	Sundar-1998c	197	India Subcontinent	Amphotericin b fat/lipid/colloid/cholesterol	24
81	Sundar-1998c	198	India Subcontinent	Amphotericin b fat/lipid/colloid/cholesterol	26
82	Dietze-1993	199	South America	Amphotericin b fat/lipid/colloid/cholesterol	10
82	Dietze-1993	200	South America	Amphotericin b fat/lipid/colloid/cholesterol	10
83	Sundar-2001	202	India Subcontinent	L-AmB	45
83	Sundar-2001	201	India Subcontinent	L-AmB (Single dose)	46
84	Dietze-1995	203	South America	Amphotericin b fat/lipid/colloid/cholesterol	10
85	Chunge-1990	205	Eastern Africa	Aminosidine sulphate or Paromomycin	19
85	Chunge-1990	206	Eastern Africa	Aminosidine sulphate or Paromomycin + SSG	23
85	Chunge-1990	204	Eastern Africa	PA	11
86	Thakur-2000b	210	India Subcontinent	PA	30
86	Thakur-2000b	207	India Subcontinent	Paromomycin	30
86	Thakur-2000b	208	India Subcontinent	Paromomycin	30
86	Thakur-2000b	209	India Subcontinent	Paromomycin	30
87	Thakur-1992b	211	India Subcontinent	Aminosidine/paromomycin + SSG	24
88	Sundar-1998b	212	India Subcontinent	Miltefosine	5
88	Sundar-1998b	213	India Subcontinent	Miltefosine	5
88	Sundar-1998b	214	India Subcontinent	Miltefosine	5
88	Sundar-1998b	215	India Subcontinent	Miltefosine	5
88	Sundar-1998b	216	India Subcontinent	Miltefosine	5
88	Sundar-1998b	217	India Subcontinent	Miltefosine	5
89	Jha-1995	218	India Subcontinent	AMBd	34	Arm level	Yes	Amphotericin B (Sarabhai Chemicals, Baroda, India) containing 50 mg of salt was diluted in 10 ml of sterile water. An initial dose of 5 mg (1 ml of solution) diluted with 250ml of 5% dextrose in water was given intravenously slowly over a 6-hr period.	Not clear	Not clear
90	Mondal-2010	221	India Subcontinent	L-AmB	10
90	Mondal-2010	219	India Subcontinent	L-AmB (Single dose)	5
90	Mondal-2010	220	India Subcontinent	L-AmB (Single dose)	10
91	Veeken-2000	222	Eastern Africa	PA	245
91	Veeken-2000	223	Eastern Africa	PA	271
92	Mishra-1992	224	India Subcontinent	AMBd	60	Arm level	Yes	After a test dose of 1 mg the dose was stepped up in daily increments of 5 mg until 0-5 mg/kg was reached.	Not clear	Not clear
92	Mishra-1992	225	India Subcontinent	Pentamidine	60
93	Mishra-1994	226	India Subcontinent	AMBd	40	Arm level	Yes	After a test dose of 1 mg, the dose was stepped up in daily increments of 5 mg until the definitive dose of 0-5 mg/kg was reached.	Not clear	Not clear
93	Mishra-1994	227	India Subcontinent	PA	40
94	Rijal-2010	228	India Subcontinent	PA	198
95	Thakur-1996b	229	India Subcontinent	L-AmB	10
95	Thakur-1996b	230	India Subcontinent	L-AmB	10
95	Thakur-1996b	231	India Subcontinent	L-AmB	10
96	Berman-1998	232	Multi-Regional	L-AmB	33
96	Berman-1998	233	Multi-Regional	L-AmB	24
96	Berman-1998	234	Multi-Regional	L-AmB	15
96	Berman-1998	235	Multi-Regional	L-AmB	15
97	Patra-2012	236	India Subcontinent	Miltefosine	71
98	Thakur-1993b	237	India Subcontinent	AMBd	75	Arm level	Yes	a test dose of small amount (30 ml) of reconstituted drug.	Not clear	Not clear
98	Thakur-1993b	238	India Subcontinent	PA	75	Arm level	Yes	SAG was available in vials of 30 ml and given in a dose of 20 mg/kg im daily for 30 days after testing for hypersensitivity on the first day	Not clear	Not clear
99	Mishra-1985	239	India Subcontinent	Metronidazole	10
100	Figueras Nadal-2003	240	Mediterranean	L-AmB	32
101	Singh-2010	241	India Subcontinent	AMBd	302	Arm level	Yes	treatment given after hypersensitivity testing	Not clear	Not clear
101	Singh-2010	242	India Subcontinent	AMBd	303	Arm level	Yes	treatment given after hypersensitivity testing	Not clear	Not clear
102	Castagnola-1996	243	Mediterranean	L-AmB	16
102	Castagnola-1996	244	Mediterranean	L-AmB	10
103	Thakur-1993a	245	India Subcontinent	AMBd	50
104	Bhattacharya-2004	246	India Subcontinent	Miltefosine	80
105	Singh-2006a	247	India Subcontinent	Miltefosine	64
106	Singh-2006b	250	India Subcontinent	AMBd	38
106	Singh-2006b	251	India Subcontinent	AMBd	23
106	Singh-2006b	248	India Subcontinent	Miltefosine	44
106	Singh-2006b	249	India Subcontinent	Miltefosine	20
107	Sundar-2003a	252	India Subcontinent	Miltefosine	21
107	Sundar-2003a	253	India Subcontinent	Miltefosine	18
108	Karimi-1998	254	Central Asia	PA	25
108	Karimi-1998	255	Central Asia	PA	25
108	Karimi-1998	256	Central Asia	PA	25
109	di Martino-1997	257	Mediterranean	L-AmB	11
109	di Martino-1997	258	Mediterranean	L-AmB	13
109	di Martino-1997	259	Mediterranean	L-AmB	66
109	di Martino-1997	260	Mediterranean	L-AmB	16
110	Syriopoulou-2003	261	Mediterranean	L-AmB	41
110	Syriopoulou-2003	262	Mediterranean	L-AmB	30
110	Syriopoulou-2003	263	Mediterranean	PA	52
111	Haidar-2001	264	Central Asia	PA	32
112	Tobaigy-1986	265	Central Asia	Allulopurinol	7
112	Tobaigy-1986	266	Central Asia	PA	9
113	Sahay-1996	267	India Subcontinent	AMBd	32	Arm level	Yes	Test dose of 5 mg dissolved in 500 ml of 5% dextrose was given intravenously over 6-8 hr. Daily increments of 5 mg was done till the full dose of 1 mg/kg was achieved	Not clear	Not clear
114	Mishra-1991	268	India Subcontinent	AMBd	15	Arm level	Yes	a test dose of 1 mg; the dose was stepped up in daily increments of 5 mg to 0.5 mg/kg on alternate days for 28 days.	Not clear	Not clear
115	Das-2005	269	India Subcontinent	PA	182
116	Chowdhury-1991	270	India Subcontinent	PA	1273
117	Rees-1984	271	Eastern Africa	PA	16
118	Rijal-2003	272	India Subcontinent	PA	120
119	Thakur-1998c	273	India Subcontinent	AMBd	65
119	Thakur-1998c	274	India Subcontinent	AMBd	65
120	Das-2001	276	India Subcontinent	Pentamidine	78
120	Das-2001	275	India Subcontinent	Pentamidine + Allopurinol	80
121	Sundar-1999b	277	India Subcontinent	Amphotericin b fat/lipid/colloid/cholesterol	28
121	Sundar-1999b	278	India Subcontinent	Amphotericin b fat/lipid/colloid/cholesterol	30
122	Jha-1991	279	India Subcontinent	Pentamidine	175
122	Jha-1991	280	India Subcontinent	Pentamidine	65
123	Singh-1995	281	India Subcontinent	PA	32
123	Singh-1995	282	India Subcontinent	PA + Allopurinol	32
123	Singh-1995	283	India Subcontinent	PA + Ketoconazole	32
123	Singh-1995	284	India Subcontinent	PA + Levamisole	32
124	Giri-1994b	285	India Subcontinent	AMBd	100	Arm level	Yes	A test dose of amphotericin B diluted in 20 ml of 5% dextrose was given over 30 minutes in each patient and observed for 4 hours to detect acute toxicity or anaphylaxis.	Not clear	Not clear
125	Lal-1996	286	India Subcontinent	Roxithromycin	54
126	Giri-1994a	287	India Subcontinent	AMBd	25	Arm level	Yes	A test dose of 1mg of Amphotericin B was dissolved in 20ml of 5% dextrose was given I.V for 20-30 mins.	Not clear	Not clear
127	Thakur-1984a	288	India Subcontinent	PA	658	Arm level	Yes	'Test dosing with 1.0 or 2.0 ml, increasing to a dose of 5 ml and alternate-day therapy was abandoned.' 'Test dosage for two to three days proved unnecessary as we found no instance of hypersensitivity.'	0	0		0
127	Thakur-1984a	289	India Subcontinent	Pentamidine	92	Arm level		Not clear if dose testing was performed or not	Not clear	Not clear
128	Jha-1998b	290	India Subcontinent	Fluconazole	20
129	Ostyn-2014	291	India Subcontinent	Miltefosine	1016
130	Sinha-2010	292	India Subcontinent	L-AmB	251
131	Mueller-2006	293	Eastern Africa	L-AmB	64
132	Cota-2014	295	South America	AMBd	53
132	Cota-2014	296	South America	L-AmB	25
132	Cota-2014	294	South America	PA	12
133	Sudarshan-2011	298	India Subcontinent	Amphotericin b fat/lipid/colloid/cholesterol	33
133	Sudarshan-2011	297	India Subcontinent	L-AmB (Single dose)	13
134	Sundar-1998a	299	India Subcontinent	Atovaquone	15
134	Sundar-1998a	300	India Subcontinent	Atovaquone + Fluconazole	13
135	Adam-2009	301	Eastern Africa	PA	42
136	Shahian-2009	302	Central Asia	PA	20
137	Villanueva-2000	304	Multi-Regional	Amphotericin b fat/lipid/colloid/cholesterol	3
137	Villanueva-2000	305	Multi-Regional	Amphotericin b fat/lipid/colloid/cholesterol	3
137	Villanueva-2000	306	Multi-Regional	L-AmB	1
137	Villanueva-2000	307	Multi-Regional	No drug	2
137	Villanueva-2000	303	Multi-Regional	PA	23
138	Thakur-1992a	308	India Subcontinent	PA	10
138	Thakur-1992a	310	India Subcontinent	PA	10
138	Thakur-1992a	309	India Subcontinent	PA + Verapamil	10
138	Thakur-1992a	311	India Subcontinent	Pentamidine	10
139	Thakur-1998a	312	India Subcontinent	AMBd	75
140	Goswami-2016	313	India Subcontinent	L-AmB	60
140	Goswami-2016	314	India Subcontinent	L-AmB	60
141	Jamil-2015	315	India Subcontinent	Paromomycin	120
142	Sundar-2015	316	India Subcontinent	L-AmB (Single dose)	15
142	Sundar-2015	317	India Subcontinent	L-AmB (Single dose)	15
143	Sundar-2014	318	India Subcontinent	Amphotericin b fat/lipid/colloid/cholesterol	376	Arm level	Yes	Prior to administration of full-dose, patients received initial test doses (ABLE ) of 1 mg in 5% dextrose as an infusion over ,15-20 minutes for the ABLE treatment. Patients who experience any hypersensitivity or cardiopulmonary complications of hypersensitivity were withdrawn from the study.	Not clear	Not clear
143	Sundar-2014	319	India Subcontinent	L-AmB (Single dose)	124	Arm level	Yes	Prior to administration of full-dose, patients received initial test doses (LAmB) of 1 mg in 5% dextrose as an infusion over a period of 10 minutes for the LAmB treatment. Patients who experience any hypersensitivity or cardiopulmonary complications of hypersensitivity were withdrawn from the study.	Not clear	Not clear
144	Mondal-2014	320	India Subcontinent	L-AmB (Single dose)	300	Arm level	Yes	We tested for potential allergies to study drug before the main infusion, consisting of 1 mg of liposomal amphotericin B diluted in 12·5 mL of dextrose 5% in water and administered for about 15-20 min.	1	1		1
145	Rashid-1994	321	Eastern Africa	Ketoconazole	7
147	Sundar-2019	322	India Subcontinent	L-AmB (Single dose)	1143	Arm level		unknown	Not clear	Not clear
148	Diro-2019	324	Eastern Africa	L-AmB	19	Arm level	Yes	For both arms, a pre-testing dose of 1 mg of AmBisome was administered to patients before treatment to rule out allergic reactions, as recommended in the AmBisome Summary of Product Characteristics.	Not clear	Not clear
148	Diro-2019	323	Eastern Africa	L-AmB + Miltefosine	39	Arm level	Yes	For both arms, a pre-testing dose of 1 mg of AmBisome was administered to patients before treatment to rule out allergic reactions, as recommended in the AmBisome Summary of Product Characteristics.	Not clear	Not clear
149	Mbui-2018	325	Eastern Africa	Miltefosine	30
154	Borges-2017	327	South America	AMBd	50
154	Borges-2017	326	South America	PA	51
155	Wasunna-2016	329	Eastern Africa	L-AmB + Miltefosine	49
155	Wasunna-2016	328	Eastern Africa	L-AmB + PA	51
155	Wasunna-2016	330	Eastern Africa	Miltefosine	51
156	Rahman-2017	331	India Subcontinent	L-AmB	158
156	Rahman-2017	332	India Subcontinent	L-AmB (Single) + Miltefosine	142
156	Rahman-2017	333	India Subcontinent	L-AmB (Single) + Paromomycin	159
156	Rahman-2017	334	India Subcontinent	Miltefosine + Paromomycin	142
159	Romero-2017	336	South America	AMBd	45
159	Romero-2017	337	South America	L-AmB	109
159	Romero-2017	338	South America	L-AmB (Single) + PA	112
159	Romero-2017	335	South America	PA	112
165	Alborzi-2017	339	Central Asia	PA	25
165	Alborzi-2017	340	Central Asia	PA	25
165	Alborzi-2017	341	Central Asia	PA	25
168	Pandey-2017	342	India Subcontinent	L-AmB (Single dose)	100
169	Pandey-2016	343	India Subcontinent	Miltefosine	646
170	Kimutai-2017	344	Eastern Africa	PA + Paromomycin	3126
171	Goyal-2018	345	India Subcontinent	L-AmB (Single dose)	891	Arm level	Yes	a test dose of 1 mg to check for hypersensitivity over 30 minutes	Not clear	Not clear
171	Goyal-2018	346	India Subcontinent	L-AmB (Single) + Miltefosine	358	Arm level	Yes	a test dose of 1 mg to check for hypersensitivity over 30 minutes	Not clear	Not clear
171	Goyal-2018	347	India Subcontinent	Paramomycin + Miltefosine	512	Arm level		Not clear if dose testing was performed or not	Not clear	Not clear

## Sheet: death
row_id	Study	IDDO_Tag	Arm_ID	Repeat.Instance	country	Region	drug_group	n_treated	deaths_observed	n_SAEs	number_of_deaths	n_deaths_month	after_30_days	Causes of death	SAEs_description
1	Ritmeijer-2006	1	1	1	Ethiopia	Eastern Africa	PA	290	Yes	37	37	28	9	Not described
2	Ritmeijer-2006	1	2	2	Ethiopia	Eastern Africa	Miltefosine	290	Yes	20	20	6	14	Not described
3	Thakur-2001a	2	3	1	India	India Subcontinent	L-AmB (Single dose)	17	Assumed No_deaths	0	0	0	0
4	Thakur-2001a	2	4	2	India	India Subcontinent	AMBd	17	Assumed No_deaths	0	0	0	0
5	Laguna-2003	3	5	1	Spain	Mediterranean	Amphotericin b fat/lipid/colloid/cholesterol	18	No	0	0	0	0
6	Laguna-2003	3	6	2	Spain	Mediterranean	Amphotericin b fat/lipid/colloid/cholesterol	20	No	1	0	0	0
7	Laguna-2003	3	7	3	Spain	Mediterranean	PA	19	Yes	8	3	3	0	three patients died (one by sudden death after 2 weeks, one-a patient with chronic hepatitis-from upper digestive bleeding and another from severe pneumonia
8	Giri-1993	4	8	1	India	India Subcontinent	AMBd	27	Assumed No_deaths	0	0	0	0
9	Sundar-2011b	5	9	1	India	India Subcontinent	AMBd	157	Yes	3	2	1	1	1. Cardiac infarct during the first infusion in the amphotericin B group; probably related to treatment. 2. Death caused by car accident; unrelated.	Two serious adverse events after completion of treatment: one possible Guillain-Barré syndrome (in the amphotericin B group) was possibly related to treatment and the other (death caused by car accident) was unrelated
10	Sundar-2011b	5	10	2	India	India Subcontinent	L-AmB + Miltefosine	160	No	1	0	0	0
11	Sundar-2011b	5	11	3	India	India Subcontinent	L-AmB + Paromomycin	158	No	0	0	0	0
12	Sundar-2011b	5	12	4	India	India Subcontinent	Miltefosine + Paromomycin	159	No	0	0	0	0
13	Thakur-1994b	6	13	1	India	India Subcontinent	AMBd	11	Assumed No_deaths	0	0	0	0
14	Thakur-1994b	6	14	2	India	India Subcontinent	AMBd	11	Assumed No_deaths	0	0	0	0
15	Wali-1997	7	15	1	India	India Subcontinent	PA	90	Assumed No_deaths	0	0	0	0
16	Wali-1997	7	16	2	India	India Subcontinent	Ketoconazole	90	Assumed No_deaths	0	0	0	0
17	Gaeta-2000	8	17	1	Italy	Mediterranean	Amphotericin b fat/lipid/colloid/cholesterol	12	Assumed No_deaths	0	0	0	0
18	Berhe-1999	9	18	1	Ethiopia	Eastern Africa	PA	23	Assumed No_deaths	0	0	0	0
19	Jha-1999	10	19	1	India	India Subcontinent	Miltefosine	30	Assumed No_deaths	0	0	0	0
20	Jha-1999	10	20	2	India	India Subcontinent	Miltefosine	30	Assumed No_deaths	0	0	0	0
21	Jha-1999	10	21	3	India	India Subcontinent	Miltefosine	30	Assumed No_deaths	0	0	0	0
22	Jha-1999	10	22	4	India	India Subcontinent	Miltefosine	30	Assumed No_deaths	0	0	0	0
23	Sundar-2008b	11	23	1	India	India Subcontinent	L-AmB (Single dose)	45	Yes	1	1	0	1	1 patient died during a flood 5 months after treatment.
24	Sundar-2008b	11	24	2	India	India Subcontinent	L-AmB (Single) + Miltefosine	46	No	0	0	0	0
25	Sundar-2008b	11	25	3	India	India Subcontinent	L-AmB (Single) + Miltefosine	45	No	1	0	0	0
26	Sundar-2008b	11	26	4	India	India Subcontinent	L-AmB (Single) + Miltefosine	45	No	0	0	0	0
27	Sundar-2008b	11	27	5	India	India Subcontinent	L-AmB (Single) + Miltefosine	45	No	0	0	0	0
28	Sundar-2002b	12	28	1	India	India Subcontinent	Miltefosine	299	Yes	6	1	Not clear	Not clear	gram-negative meningitis that resulted in death two days later (in one patient) [Not related to the Treatment]
29	Sundar-2002b	12	29	2	India	India Subcontinent	AMBd	99	No	1	0	0	0
30	Sundar-1999a	13	30	1	Not stated	India Subcontinent	Miltefosine	17	Assumed No_deaths	0	0	0	0
31	Sundar-1999a	13	31	2	Not stated	India Subcontinent	Miltefosine	18	Assumed No_deaths	1	0	0	0
32	Sundar-1999a	13	32	3	Not stated	India Subcontinent	Miltefosine	10	Assumed No_deaths	3	0	0	0
33	Sundar-2011c	14	33	1	India	India Subcontinent	Sitamaquine	41	Yes	2	1	0	1	acute gastroenteritis four months after completing therapy, resulting in death	No serious adverse events occurred during treatment and two occurred during follow-up.
34	Sundar-2011c	14	34	2	India	India Subcontinent	AMBd	20	No	0	0	0	0
35	Sundar-2009a	15	35	1	India	India Subcontinent	Amphotericin b fat/lipid/colloid/cholesterol	15	No	0	0	0	0
36	Sundar-2009a	15	36	2	India	India Subcontinent	Amphotericin b fat/lipid/colloid/cholesterol	15	No	0	0	0	0
37	Sundar-2009a	15	37	3	India	India Subcontinent	Amphotericin b fat/lipid/colloid/cholesterol	15	No	0	0	0	0
38	Sundar-2009a	15	38	4	India	India Subcontinent	Amphotericin b fat/lipid/colloid/cholesterol	15	No	0	0	0	0
39	Sundar-2008a	16	39	1	India	India Subcontinent	Amphotericin b fat/lipid/colloid/cholesterol	15	Assumed No_deaths	0	0	0	0
40	Sundar-2008a	16	40	2	India	India Subcontinent	Amphotericin b fat/lipid/colloid/cholesterol	15	Assumed No_deaths	0	0	0	0
41	Sundar-2008a	16	41	3	India	India Subcontinent	Amphotericin b fat/lipid/colloid/cholesterol	15	Assumed No_deaths	0	0	0	0
42	Sundar-2000c	17	42	1	India	India Subcontinent	Miltefosine	18	Assumed No_deaths	0	0	0	0
43	Sundar-2000c	17	43	2	India	India Subcontinent	Miltefosine	18	Assumed No_deaths	0	0	0	0
44	Sundar-2000c	17	44	3	India	India Subcontinent	Miltefosine	18	Assumed No_deaths	0	0	0	0
45	Laguna-1999	18	45	1	Spain	Mediterranean	PA	44	Yes	5	5	Not clear	Not clear	At the study level: The deaths of eight of 10 patients was related to classic AIDS-related diseases other than leishmaniasis. For this arm: One patient allocated to meglumine antimoniate died after the end of treatment before a second bone marrow aspirate was made. Cardiotoxicity was observed in six patients, all of whom developed an increase in the QTc interval, and one severely ill patient also…
46	Laguna-1999	18	46	2	Spain	Mediterranean	AMBd	45	Yes	5	5	Not clear	Not clear	Causes in each arm not explicitly reported
47	Russo-1996	19	47	1	France, Italy, Portugal, Tunisia	Multi-Regional	L-AmB	10	Yes	6	6	0	6	The time from first diagnosis of VL to death in six patients was 5-40 months (mean 18.8 months).	There were no serious adverse events, and L-AMB was well tolerated
48	Davidson-1994a	20	48	1	Not stated	Mediterranean	L-AmB	10	Assumed No_deaths	0	0	0	0
49	Thakur-2004a	21	49	1	India	India Subcontinent	PA	60	Yes	9	2	2	0	Two of the nine patients who had to be withdrawn from the SAG group apparently died (one with serious ventricular arrhythmia and the other of cardiac arrest) because of SAG's cardiac toxicity.	Although nine patients had to be withdrawn from the SAG group (all because of cardiac toxicity), all of the patients given AMB completed their treatment without any serious adverse eVects
50	Thakur-2004a	21	50	2	India	India Subcontinent	AMBd	60	No	0	0	0	0
51	Chulay-1983	22	51	1	Kenya	Eastern Africa	PA	10	Assumed No_deaths	0	0	0	0
52	Chulay-1983	22	52	2	Kenya	Eastern Africa	PA	10	Assumed No_deaths	0	0	0	0
53	Chulay-1983	22	53	3	Kenya	Eastern Africa	PA	10	Assumed No_deaths	0	0	0	0
54	Das-2009	23	54	1	India	India Subcontinent	AMBd	41	No	0	0	0	0
55	Das-2009	23	55	2	India	India Subcontinent	Pentamidine	41	No	0	0	0	0
56	Wasunna-2005	24	56	1	Kenya	Eastern Africa	Sitamaquine	12	No	0	0	0	0	There were no deaths and no withdrawals due to adverse events during the study period.
57	Wasunna-2005	24	57	2	Kenya	Eastern Africa	Sitamaquine	61	No	1	0	0	0
58	Wasunna-2005	24	58	3	Kenya	Eastern Africa	Sitamaquine	12	No	1	0	0	0
59	Wasunna-2005	24	59	4	Kenya	Eastern Africa	Sitamaquine	12	No	1	0	0	0
60	Thakur-2000a	25	60	1	India	India Subcontinent	PA	50	Assumed No_deaths	1	0	0	0
61	Thakur-2000a	25	61	2	India	India Subcontinent	PA + Paromomycin	52	Assumed No_deaths	0	0	0	0
62	Thakur-2000a	25	62	3	India	India Subcontinent	PA + Paromomycin	48	Assumed No_deaths	0	0	0	0
63	Karki-1998	26	63	1	Nepal	India Subcontinent	PA	27	Assumed No_deaths	0	0	0	0
64	Karki-1998	26	64	2	Nepal	India Subcontinent	PA	27	Assumed No_deaths	0	0	0	0
65	Jha-2005	27	65	1	India	India Subcontinent	Sitamaquine	32	No	0	0	0	0
66	Jha-2005	27	66	2	India	India Subcontinent	Sitamaquine	32	No	0	0	0	0
67	Jha-2005	27	67	3	India	India Subcontinent	Sitamaquine	28	No	0	0	0	0
68	Jha-2005	27	68	4	India	India Subcontinent	Sitamaquine	28	Yes	1	1	1	0
69	Sundar-2011a	28	69	1	India	India Subcontinent	L-AmB (Single) + Miltefosine	135	Yes	1	1	1	0	A fourth patient had mild vomiting accompanied by creatinine of 2.7mg/dL and bilirubin of 3.6mg/dL on the last day of therapy (vs values of 1.0mg/dL and 0.8 mg/dL, respectively, at baseline), but left the clinic against medical advice and later was found dead at home on treatment day 20.
70	Thakur-1995	29	70	1	India	India Subcontinent	Paromomycin + PA	32	Assumed No_deaths	0	0	0	0
71	Thakur-1995	29	71	2	India	India Subcontinent	Paromomycin + PA	32	Assumed No_deaths	0	0	0	0
72	Thakur-1995	29	72	3	India	India Subcontinent	Paromomycin + PA	32	Assumed No_deaths	0	0	0	0
73	Thakur-1995	29	73	4	India	India Subcontinent	Paromomycin + PA	13	Assumed No_deaths	0	0	0	0
74	Thakur-1995	29	74	5	India	India Subcontinent	Paromomycin + PA	13	Assumed No_deaths	0	0	0	0
75	Thakur-1995	29	75	6	India	India Subcontinent	Paromomycin + PA	14	Assumed No_deaths	0	0	0	0
76	Sundar-2006	30	76	1	India	India Subcontinent	Amphotericin b fat/lipid/colloid/cholesterol	135	Assumed No_deaths	0	0	0	0
77	Sundar-2006	30	77	2	India	India Subcontinent	Amphotericin b fat/lipid/colloid/cholesterol	132	Assumed No_deaths	2	0	0	0	Should correct this to 1
78	Sundar-2006	30	78	3	India	India Subcontinent	Amphotericin b fat/lipid/colloid/cholesterol	135	Assumed No_deaths	2	0	0	0
79	Thakur-1999	31	79	1	India	India Subcontinent	AMBd	938	Yes	3	3	?	?	Three (0.3%) patients died, owing to over- whelming bronchopneumonia, acute renal failure, and heart failure (1 patient each).
80	Thakur-1993c	32	80	1	India	India Subcontinent	AMBd	300	Yes	2	2	2	0	Two patients died of sudden cardiovascular collapse. Both were young adults: one patient died on the fourth and one on the twelfth day of infusion. Though it was not possible to do an electrocardiogram at the time of cardiac arrest, the studies done in both the patients before treatment were normal.
81	Sundar-2004	33	81	1	India	India Subcontinent	AMBd	51	Yes	2	2	2	0	Two patients in group A (Amphotericin deoxycholate group) died on days 9 and 17 after receiving 4 and 9 doses of amphotericin B deoxycholate, re- spectively. At the time of death, both patients were severely anemic (hemoglobin levels, 4.7 and 5.0 g/dL), and 1 had de- veloped hypokalemia (potassium level, 2.5 mEq/L)
82	Sundar-2004	33	82	2	India	India Subcontinent	L-AmB	51	No	0	0	0	0
83	Sundar-2004	33	83	3	India	India Subcontinent	Amphotericin b fat/lipid/colloid/cholesterol	51	No	0	0	0	0
84	Sundar-2007b	34	84	1	India	India Subcontinent	AMBd	245	Yes	2	2	2	0	All deaths occurred before evulation for apparent cure (Figure 1)
85	Sundar-2007b	34	85	2	India	India Subcontinent	AMBd	244	Yes	5	5	5	0	All deaths occurred before evulation for apparent cure (Figure 1)
86	Sundar-2007b	34	86	3	India	India Subcontinent	AMBd	500	Yes	2	2	2	0	All deaths occurred before evulation for apparent cure (Figure 1)
87	Sundar-2007b	34	87	4	India	India Subcontinent	AMBd	496	Yes	5	5	5	0	All deaths occurred before evulation for apparent cure (Figure 1)
88	Thakur-1994c	35	88	1	India	India Subcontinent	AMBd	60	Assumed No_deaths	0	0	0	0
89	Thakur-1994c	35	89	2	India	India Subcontinent	AMBd	60	Assumed No_deaths	0	0	0	0
90	Moore-2001	36	90	1	Kenya	Eastern Africa	PA	51	Yes	1	1	1	0	2 patients defaulted (days 24, 30) and 1 died on day 10.
91	Moore-2001	36	91	2	Kenya	Eastern Africa	PA	51	Yes	3	3	3	0	In the PSM group, 2 patients defaulted (on days 27 and 30), and 3 died (on days 14 and 15, and 2 days after finishing treatment).
92	Thakur-1996a	37	92	1	India	India Subcontinent	AMBd	96	Assumed No_deaths	0	0	0	0
93	Thakur-1996a	37	93	2	India	India Subcontinent	AMBd	96	Assumed No_deaths	0	0	0	0
94	Thakur-1996a	37	94	3	India	India Subcontinent	AMBd	96	Assumed No_deaths	0	0	0	0
95	Thakur-1984b	38	95	1	India	India Subcontinent	PA	63	Assumed No_deaths	0	0	0	0
96	Thakur-1984b	38	96	2	India	India Subcontinent	PA	63	Assumed No_deaths	0	0	0	0
97	Thakur-1991b	39	97	1	India	India Subcontinent	Pentamidine	104	Yes	2	2	?	?	Two patients in group A died after completion of a course of 21 injections; one developed secondary infection and one died in an accident.
98	Thakur-1991b	39	98	2	India	India Subcontinent	PA + Pentamidine	104	Yes	4	4	?	?	Four deaths occurred in group B due to cardiotoxicity ventricular tachycardia and fibrillation, which did not improve with treatment. The exact cause of the cardiovascular problems in these patients could not be deter mined.
99	Thakur-1991b	39	99	3	India	India Subcontinent	Pentamidine + PA	104	No	0	0	0	0
100	Thakur-2008	40	100	1	India	India Subcontinent	PA	70	No	0	0	0	0
101	Thakur-2008	40	101	2	India	India Subcontinent	PA	70	No	0	0	0	0
102	Anabwani-1983	41	102	1	Kenya	Eastern Africa	PA	26	Assumed No_deaths	0	0	0	0
103	Anabwani-1983	41	103	2	Kenya	Eastern Africa	PA	28	Assumed No_deaths	0	0	0	0
104	Sundar-1996	42	104	1	India	India Subcontinent	Amphotericin b fat/lipid/colloid/cholesterol	21	Assumed No_deaths	0	0	0	0
105	Sundar-1996	42	105	2	India	India Subcontinent	Amphotericin b fat/lipid/colloid/cholesterol	4	Assumed No_deaths	0	0	0	0
106	Thakur-1994a	43	106	1	India	India Subcontinent	AMBd	40	Assumed No_deaths	0	0	0	0
107	Thakur-1994a	43	107	2	India	India Subcontinent	AMBd	40	Assumed No_deaths	0	0	0	0
108	Thakur-1998b	44	108	1	India	India Subcontinent	PA	80	Yes	6	4	4	0	Four patients developed fatal cardiotoxicity, dying of cardiac arrest on days 10, 14, 15 and 18. Anti-arrhythmic drugs and corticosteroids were not effective once cardiac arrest had occurred. Two patients were revived for a few minutes but died again.
109	Bodhe-1999	45	109	1	India	India Subcontinent	L-AmB	18	Yes	1	1	1	0	One patient was non-assessable because he died owing to pneumonia after 4 days.
110	Bodhe-1999	45	110	2	India	India Subcontinent	L-AmB	11	No	0	0	0	0
111	Bodhe-1999	45	111	3	India	India Subcontinent	L-AmB	10	No	0	0	0	0
112	Bodhe-1999	45	112	4	India	India Subcontinent	L-AmB	13	No	0	0	0	0
113	Bodhe-1999	45	113	5	India	India Subcontinent	L-AmB	11	No	0	0	0	0
114	Freire-1997	46	114	1	Brazil	South America	L-AmB	4	Assumed No_deaths	0	0	0	0
115	Freire-1997	46	115	2	Brazil	South America	L-AmB	13	Assumed No_deaths	0	0	0	0
116	Freire-1997	46	116	3	Brazil	South America	L-AmB	15	Assumed No_deaths	0	0	0	0
117	Sundar-2012	47	117	1	India	India Subcontinent	Miltefosine	567	Yes	13	5	2	3	here were 2 deaths recorded during the course of the treatment. The patient mentioned above developed repeat- ed vomiting and severe pancytopenia during the third week of therapy and later went into shock and finally died. The death was possibly related to the study drug. Another patient had sudden death on the fourth day of therapy, probably because of a cardiac event. Additionally, there were 3…
118	Seaman-1993	48	118	1	Sudan	Eastern Africa	PA	99	Yes	7	7	7	0	2 patients died on days 2 and 13 and I each on days 4, 7, and 18
119	Seaman-1993	48	119	2	Sudan	Eastern Africa	PA + Paromomycin	101	Yes	4	4	4	0	In group AS there were 4 deaths, 2 on day 2 and 1 each on days 13 and 14
120	Thakur-2004b	49	120	1	India	India Subcontinent	PA	123	Yes	21	2	?	?	In SAG group 21(17%) patients developed serious cardiac toxicity and were withdrawn from the study. 19 patients after a gap of 10 days when cardiac problem stabilized were treated with AMB. Two patients could not be saved even after withdrawal and died of cardiac arrhythmia and cardiac arrest.
121	Thakur-2004b	49	121	2	India	India Subcontinent	AMBd	159	No	0	0	0	0
122	Ritmeijer-2001	50	122	1	Ethiopia	Eastern Africa	PA	95	Yes	18	18	18	0	there were 18 deaths in total in this arm which occurred during treatment (within 30days) and none after discharge. The main syndromes associated with death were: anaemia and bleeding (Pentostam 6, SSG 7), pneumonia (Pentos- tam 6, SSG 0), gastroenteritis (Pentostam 2, SSG 1)
123	Ritmeijer-2001	50	123	2	Ethiopia	Eastern Africa	PA	104	Yes	34	34	30	4	- 30 deaths during treatment and 4 after discharge. -The main syndromes associated with death were: anaemia and bleeding (Pentostam 6, SSG 7), pneumonia (Pentos- tam 6, SSG 0), gastroenteritis (Pentostam 2, SSG 1)
124	Thakur-1991a	51	124	1	India	India Subcontinent	PA	104	Assumed No_deaths	0	0	0	0
125	Thakur-1991a	51	125	2	India	India Subcontinent	PA	104	Assumed No_deaths	0	0	0	0
126	Thakur-1991a	51	126	3	India	India Subcontinent	PA	104	Assumed No_deaths	0	0	0	0
127	Jha-1983	52	127	1	India	India Subcontinent	Pentamidine	82	Yes	4	3	0	3	Two cases of sudden cardiac arrest occurred two to six weeks after completion of therapy. And Case No. 78, who was also insulin-dependent, was reported to have died at home two months later in diabetic coma.
128	Sundar-2000b	53	128	1	India	India Subcontinent	PA	320	Yes	32	19	?	?	cardiotoxicity developed in 32 (10%) of the 320 subjects (table 2). Nineteen patients (5.9%) died, and all deaths were attributed to Sb-as- sociated cardiotoxicity; autopsies were not performed, as per local custom
129	Hailu-2010	54	129	1	Sudan, Kenya, Ethiopia	Eastern Africa	Paromomycin	135	Yes	5	2	0	2	Two deaths occurred after discharge due to other infections in the PM arm
130	Hailu-2010	54	130	2	Sudan, Kenya, Ethiopia	Eastern Africa	PA	135	Yes	8	3	2	1	Two deaths occurred during hospitalization, both due to renal failure in patients receiving SSG, and three after discharge due to other infections, one in the SSG.
131	Thakur-2010	55	131	1	India	India Subcontinent	AMBd	115	No	0	0	0	0
132	Thakur-2010	55	132	2	India	India Subcontinent	AMBd	115	No	0	0	0	0
133	Rijal-2013	56	133	1	Nepal	India Subcontinent	Miltefosine	120	Yes	3	3	1	2	1 patient died after 1 week of treatment. In the 12 months after follow-up, 2 deaths occurred due to non-VL related causes according to verbal autopsy.
134	Sundar-2007a	57	134	1	FALSE	India Subcontinent	AMBd	165	Yes	2	1	?	?	a death resulted from gastroenteritis and diarrhea and was considered to be probably related to amphotericin.
135	Sundar-2007a	57	135	2	India	India Subcontinent	Paromomycin	502	Yes	5	3	3	0	one occurred in a patient before the administration of paromomycin; a second death, deemed by the investigator as possibly related to paromomycin, occurred in a patient with suspected alcoholism who received only two doses of the drug, after which aspartate aminotrans- ferase levels increased to more than six times the upper limit of the normal range; a third death, deemed by the investigator to …
136	Nyakundi-1994	58	136	1	Kenya	Eastern Africa	PA	29	Assumed No_deaths	0	0	0	0
137	Nyakundi-1994	58	137	2	Kenya	Eastern Africa	PA + Allopurinol	23	Assumed No_deaths	0	0	0	0
138	Nyakundi-1994	58	138	3	Kenya	Eastern Africa	PA	13	Assumed No_deaths	0	0	0	0
139	Davidson-1994b	59	139	1	Not stated	Mediterranean	L-AmB	10	No	0	0	0	0
140	Davidson-1994b	59	140	2	Not stated	Mediterranean	L-AmB	10	No	0	0	0	0
141	Davidson-1994b	59	141	3	Not stated	Mediterranean	L-AmB	11	Yes	2	2	1	1	One patient died on 11 months due to cerebral toxoplasmosis; the other one died on day 14 due to staph aureus septicaemia
142	Seaman-1995	60	142	1	Sudan	Eastern Africa	L-AmB	18	Yes	2	2	2	0	Two patients receiving regimen 1 died on day 3 of treatment, after receiving two doses. Deaths were not attributed to therapy.
143	Seaman-1995	60	143	2	Sudan	Eastern Africa	L-AmB	19	Yes	3	3	3	0	There were three deaths in regimen 2, on days 2, 3, and 9. The first two of these patients had intercurrent severe illness, including hematemesis and jaundice, and one was subsequently shown to be positive for IgG to hepatitis E. The third patient had severe dehydration as a consequence of diarrhea and died after receiving three doses. Deaths not attributed to treatment.
144	Seaman-1995	60	144	3	Sudan	Eastern Africa	L-AmB	12	Yes	1	1	0	1	One child died after completing treatment but before being checked for parasite clearance. His death was thought to be due to malaria. Deaths were not attributed to therapy.
145	Sundar-2002a	61	145	1	India	India Subcontinent	L-AmB	28	No	0	0	0	0
146	Sundar-2002a	61	146	2	India	India Subcontinent	L-AmB	28	No	0	0	0	0
147	Sundar-2002a	61	147	3	India	India Subcontinent	L-AmB	28	No	0	0	0	0
148	Thakur-2001b	62	148	1	India	India Subcontinent	AMBd	309	No	0	0	0	0
149	Musa-2010	63	149	1	Sudan	Eastern Africa	Paromomycin	21	Assumed No_deaths	0	0	0	0
150	Musa-2010	63	150	2	Sudan	Eastern Africa	Paromomycin	21	Assumed No_deaths	0	0	0	0
151	Sherwood-1994	64	151	1	Kenya	Eastern Africa	Sitamaquine	4	Assumed No_deaths	0	0	0	0
152	Sherwood-1994	64	152	2	Kenya	Eastern Africa	Sitamaquine	4	Assumed No_deaths	0	0	0	0
153	Sherwood-1994	64	153	3	Kenya	Eastern Africa	Sitamaquine	8	Assumed No_deaths	0	0	0	0
154	Dietze-2001	65	154	1	Brazil	South America	Sitamaquine	4	Assumed No_deaths	0	0	0	0
155	Dietze-2001	65	155	2	Brazil	South America	Sitamaquine	6	Assumed No_deaths	0	0	0	0
156	Dietze-2001	65	156	3	Brazil	South America	Sitamaquine	6	Assumed No_deaths	0	0	0	0
157	Dietze-2001	65	157	4	Brazil	South America	Sitamaquine	5	Assumed No_deaths	0	0	0	0
158	Dietze-2001	65	158	5	Brazil	South America	Sitamaquine	1	Assumed No_deaths	0	0	0	0
159	Rahman-2011	66	159	1	Bangladesh	India Subcontinent	Miltefosine	977	Yes	13	6	?	?	The 13 SAEs consisted of intestinal tuberculosis (1), enteric fever (2), vomiting with or without nausea and cough (3) lead- ing to deaths of 2 patients, diarrhea (1) leading to death of 1 patient, hemoptysis/dyspnea/cough (2) leading to death of 1 patient, edema and severe fatigue (1), edema and anemia (1), severe anemia (1) leading to death of 1 patient, and death of a person 2 months after tak…
160	Sinha-2011	67	160	1	India	India Subcontinent	Paromomycin	494	Yes	15	2	?	?	sudden death and back pain with an outcome of death. Neither of the two deaths was considered to be related to study drug.
161	Bhattacharya-2007	68	161	1	India	India Subcontinent	Miltefosine	1132	Yes	16	3	3	0	Three patients died during the treatment phase. One patient died after an episode of acute diarrhea, and another had abdominal pain and swelling both on treatment day 9. One patient died in a car accident. " Of the serious adverse events, there were 3 deaths assessed as unrelated to disease or drug and 13 hospitalizations ofwhich the majority were due to diarrhea, vomiting, or dehydration"		I'll change the SAEs to 13 + 3 = 16
162	Jha-1998a	69	162	1	India	India Subcontinent	Paromomycin	30	Assumed No_deaths	0	0	0	0
163	Jha-1998a	69	163	2	India	India Subcontinent	Paromomycin	30	Assumed No_deaths	0	0	0	0
164	Jha-1998a	69	164	3	India	India Subcontinent	Paromomycin	30	Assumed No_deaths	0	0	0	0
165	Jha-1998a	69	165	4	India	India Subcontinent	PA	30	Assumed No_deaths	0	0	0	0
166	Thakur-1988	70	166	1	India	India Subcontinent	PA	58	Assumed No_deaths	0	0	0	0
167	Thakur-1988	70	167	2	India	India Subcontinent	PA	61	Assumed No_deaths	0	0	0	0
168	Thakur-1988	70	168	3	India	India Subcontinent	PA	62	Assumed No_deaths	0	0	0	0
169	Thakur-1988	70	169	4	India	India Subcontinent	PA	63	Assumed No_deaths	0	0	0	0
170	Thakur-1988	70	170	5	India	India Subcontinent	PA	63	Assumed No_deaths	0	0	0	0
171	Thakur-1988	70	171	6	India	India Subcontinent	PA	64	Assumed No_deaths	0	0	0	0
172	Mueller-2008	71	172	1	Uganda	Eastern Africa	PA	161	Yes	8	6	?	?	No description given
173	Mueller-2008	71	173	2	Uganda	Eastern Africa	AMBd	210	Yes	14	10	10	0	The causes of the 10 in-hospital deaths were bleeding (three patients), infectious complications (two), severe anaemia (one), cardiac failure (one), ileus (one) or unknown (two).
174	Khalil-2014	72	174	1	Ethiopia, Sudan	Eastern Africa	L-AmB	63	yes	0	0	0	0	There was one death due to snakebite. It is not clear which of the three study arms this death belonged to. One non-fatal SASE (not clear on which arm)		only about 2% of TEAE were rated as severe, mostly with respect to laboratory measurements (Table 3 has lots of SAEs; Couldn’t extract properly)
175	Khalil-2014	72	175	2	Ethiopia, Sudan	Eastern Africa	L-AmB (Single dose)	21	yes	1	1	?	?	There was one death due to snakebite. It is not clear which of the three study arms this death belonged to.
176	Khalil-2014	72	176	3	Ethiopia, Sudan	Eastern Africa	L-AmB (Single dose)	40	yes	0	0	0	0	There was one death due to snakebite. It is not clear which of the three study arms this death belonged to.
177	Davidson-1996	73	177	1	Italy, Brazil, UK	Multi-Regional	L-AmB	13	Assumed No_deaths	0	0	0	0
178	Davidson-1996	73	178	2	Italy, Brazil, UK	Multi-Regional	L-AmB	42	Assumed No_deaths	0	0	0	0
179	Davidson-1996	73	179	3	Italy, Brazil, UK	Multi-Regional	L-AmB	32	Assumed No_deaths	0	0	0	0
180	Davidson-1996	73	180	4	Italy, Brazil, UK	Multi-Regional	L-AmB	1	Assumed No_deaths	0	0	0	0
181	Sundar-2009b	74	181	1	India	India Subcontinent	Paromomycin	217	No	0	0	0	0
182	Sundar-2009b	74	182	2	India	India Subcontinent	Paromomycin	112	No	0	0	0	0
183	Sundar-2000a	75	183	1	India	India Subcontinent	AMBd	70	Yes	1	1	0	1	A fourth patient died unexpectedly. Ten days after his 3-month post-treatment visit, at which time he was afebrile and entirely healthy, he developed severe vomiting and diarrhoea. He was unable to seek medical attention because of local flooding and died 36 h later at home.
184	Sundar-1997	76	184	1	India	India Subcontinent	Amphotericin b fat/lipid/colloid/cholesterol	19	Assumed No_deaths	0	0	0	0
185	Sundar-1997	76	185	2	India	India Subcontinent	Amphotericin b fat/lipid/colloid/cholesterol	20	Assumed No_deaths	0	0	0	0
186	Sundar-1997	76	186	3	India	India Subcontinent	Amphotericin b fat/lipid/colloid/cholesterol	21	Assumed No_deaths	0	0	0	0
187	Sundar-2003b	77	187	1	India	India Subcontinent	L-AmB (Single dose)	203	Yes	2	2	1	1	One patient died of progressive disease 3 days after receiving the treatment. During the 6-month follow-up period for final cure assessment, 1 patient, who had been showing improvement until 4 months after the initial treatment, developed high-grade fever and breathlessness, and he died 10 days later at his home.
188	Sundar-2010	78	188	1	India	India Subcontinent	L-AmB (Single dose)	304	Assumed No_deaths	0	0	0	0
189	Sundar-2010	78	189	2	India	India Subcontinent	AMBd	108	Assumed No_deaths	0	0	0	0
190	Musa-2012	79	190	1	Sudan, Ethiopia, Kenya, Uganda	Eastern Africa	Paromomycin	205	Yes	8	1	?	?	Cause of deaths were as follows: SSG: unknown (1), Acute Renal Failure (2), cardiotoxicity (1); PM: VL; SSG & PM: Pericarditis tuberculosis (1), malaria (1).
191	Musa-2012	79	191	2	Sudan, Ethiopia, Kenya, Uganda	Eastern Africa	PA	386	Yes	17	4	?	?	Cause of deaths were as follows: SSG: unknown (1), Acute Renal Failure (2), cardiotoxicity (1);
192	Musa-2012	79	192	3	Sudan, Ethiopia, Kenya, Uganda	Eastern Africa	Paromomycin + PA	381	Yes	16	2	?	?	Cause of deaths were as follows: SSG & PM: Pericarditis tuberculosis (1), malaria (1).
193	Zijlstra-1993	80	193	1	Sudan	Eastern Africa	PA	38	Yes	2	2	?	?	Corrected the number from 3 to 2
194	Zijlstra-1993	80	194	2	Sudan	Eastern Africa	PA	29	Yes	3	3	?	?
195	Zijlstra-1993	80	195	3	Sudan	Eastern Africa	PA	37	Yes	2	2	?	?
196	Sundar-1998c	81	196	1	India	India Subcontinent	Amphotericin b fat/lipid/colloid/cholesterol	27	No	0	0	0	0
197	Sundar-1998c	81	197	2	India	India Subcontinent	Amphotericin b fat/lipid/colloid/cholesterol	24	Yes	1	1	1	0	One Group-B patient fell on the stairs 1 day after admission and died suddenly the next day with an apparently ruptured spleen; the data from this patient were excluded from the analysis. *** Not sure if this patient was included in the 77 patients.
198	Sundar-1998c	81	198	3	India	India Subcontinent	Amphotericin b fat/lipid/colloid/cholesterol	26	No	0	0	0	0
199	Dietze-1993	82	199	1	Brazil	South America	Amphotericin b fat/lipid/colloid/cholesterol	10	Assumed No_deaths	0	0	0	0
200	Dietze-1993	82	200	2	Brazil	South America	Amphotericin b fat/lipid/colloid/cholesterol	10	Assumed No_deaths	0	0	0	0
201	Sundar-2001	83	201	1	India	India Subcontinent	L-AmB (Single dose)	46	Assumed No_deaths	0	0	0	0
202	Sundar-2001	83	202	2	India	India Subcontinent	L-AmB	45	Assumed No_deaths	0	0	0	0
203	Dietze-1995	84	203	1	Brazil	South America	Amphotericin b fat/lipid/colloid/cholesterol	10	Assumed No_deaths	0	0	0	0
204	Chunge-1990	85	204	1	Kenya	Eastern Africa	PA	11	Yes	0	0	0	0	Fifty-six patients were studied. Of these, 2 died during the follow-up period, (one from fulminating oral thrush and one from trauma) and one patient failed to report.
205	Chunge-1990	85	205	2	Kenya	Eastern Africa	Aminosidine sulphate or Paromomycin	19	Yes	0	0	0	0	Fifty-six patients were studied. Of these, 2 died during the follow-up period, (one from fulminating oral thrush and one from trauma) and one patient failed to report.
206	Chunge-1990	85	206	3	Kenya	Eastern Africa	Aminosidine sulphate or Paromomycin + SSG	23	Yes	0	0	0	0	Fifty-six patients were studied. Of these, 2 died during the follow-up period, (one from fulminating oral thrush and one from trauma) and one patient failed to report.
207	Thakur-2000b	86	207	1	India	India Subcontinent	Paromomycin	30	Assumed No_deaths	0	0	0	0
208	Thakur-2000b	86	208	2	India	India Subcontinent	Paromomycin	30	Assumed No_deaths	0	0	0	0
209	Thakur-2000b	86	209	3	India	India Subcontinent	Paromomycin	30	Assumed No_deaths	0	0	0	0
210	Thakur-2000b	86	210	4	India	India Subcontinent	PA	30	Assumed No_deaths	0	0	0	0
211	Thakur-1992b	87	211	1	India	India Subcontinent	Aminosidine/paromomycin + SSG	24	Yes	2	2	2	0	Two patients died before completing the scheduled treatment, one due to traumatic mechanical haemorrhage following splenic puncture, in the presence of normal clotting (prothrombin time at baseline: 18 set, 83%; before death: 19 set, 79%), and one due to severe gastroenteritis and vomiting not respond- ing to treatment and resulting in acute renal failure. In no case was death related to medicati…
212	Sundar-1998b	88	212	1	India	India Subcontinent	Miltefosine	5	No	0	0	0	0
213	Sundar-1998b	88	213	2	India	India Subcontinent	Miltefosine	5	No	0	0	0	0
214	Sundar-1998b	88	214	3	India	India Subcontinent	Miltefosine	5	No	0	0	0	0
215	Sundar-1998b	88	215	4	India	India Subcontinent	Miltefosine	5	No	0	0	0	0
216	Sundar-1998b	88	216	5	India	India Subcontinent	Miltefosine	5	No	1	0	0	0
217	Sundar-1998b	88	217	6	India	India Subcontinent	Miltefosine	5	Yes	4	1	1	0	A man in group 6 (250 mg per day), aged 35 years, died on day 21. He was removed from the study on day 19 because of profuse diarrhoea (grade III toxicity). Despite supportive care, he died unexpectedly 2 days later.
218	Jha-1995	89	218	1	India	India Subcontinent	AMBd	34	Yes	1	1	1	0	One patient (3.125%) died suddenly of myocarditis before the full dose of drug was achieved. This patient developed acute breathlessness, tachycardia, and hypotension, and there was extensive coarse crepitations in the chest. The EKG showed tachycardia with nonspecific ST and T wave changes. A radiograph of the chest showed signs of pulmonary edema.
219	Mondal-2010	90	219	1	India	India Subcontinent	L-AmB (Single dose)	5	Assumed No_deaths	0	0	0	0
220	Mondal-2010	90	220	2	India	India Subcontinent	L-AmB (Single dose)	10	Assumed No_deaths	0	0	0	0
221	Mondal-2010	90	221	3	India	India Subcontinent	L-AmB	10	Assumed No_deaths	0	0	0	0
222	Veeken-2000	91	222	1	Sudan	Eastern Africa	PA	245	Yes	8	8	?	?	The main causes of the deaths (16 Pentostam, 6 generic SSG) were: anaemia and bleeding (Pentostam 5, generic SSG 3); gastro-enteritis (Pentostam 3, generic SSG 1); severe vomiting (Pentostam 3, generic SSG 1). The remaining deaths each occurred in one patient only and was, in the generic SSG group: meningitis
223	Veeken-2000	91	223	2	Sudan	Eastern Africa	PA	271	Yes	18	18	16	2	In the branded SSG group 16 deaths occurred during treatment and 2 occurred during follow-up. The main causes of the deaths (16 Pentostam, 6 generic SSG) were: anaemia and bleeding (Pentostam 5, generic SSG 3); gastro-enteritis (Pentostam 3, generic SSG 1); severe vomiting (Pentostam 3, generic SSG 1). The remaining deaths each occurred in one patient only and were, in the Pentostam group: severe…
224	Mishra-1992	92	224	1	India	India Subcontinent	AMBd	60	No	0	0	0	0
225	Mishra-1992	92	225	2	India	India Subcontinent	Pentamidine	60	Yes	2	1	1	0	1 patient on P died suddenly on the 8th day of treatment; 1 developed diabetes mellitus (Changed 1 to 2)
226	Mishra-1994	93	226	1	India	India Subcontinent	AMBd	40	Assumed No_deaths	0	0	0	0
227	Mishra-1994	93	227	2	India	India Subcontinent	PA	40	Assumed No_deaths	0	0	0	0
228	Rijal-2010	94	228	1	Nepal	India Subcontinent	PA	198	Yes	5	5	5	0	5 died during therapy
229	Thakur-1996b	95	229	1	India	India Subcontinent	L-AmB	10	No	0	0	0	0
230	Thakur-1996b	95	230	2	India	India Subcontinent	L-AmB	10	Yes	1	1	0	1	One patient in group 2 died of an unrelated illness 2 months after clinical and parasitological cure (from an unrelated disease)
231	Thakur-1996b	95	231	3	India	India Subcontinent	L-AmB	10	No	0	0	0	0
232	Berman-1998	96	232	1	India, Brazil, Kenya	Multi-Regional	L-AmB	33	Assumed No_deaths	0	0	0	0
233	Berman-1998	96	233	2	India, Brazil, Kenya	Multi-Regional	L-AmB	24	Assumed No_deaths	0	0	0	0
234	Berman-1998	96	234	3	India, Brazil, Kenya	Multi-Regional	L-AmB	15	Assumed No_deaths	0	0	0	0
235	Berman-1998	96	235	4	India, Brazil, Kenya	Multi-Regional	L-AmB	15	Assumed No_deaths	0	0	0	0
236	Patra-2012	97	236	1	India	India Subcontinent	Miltefosine	71	Assumed No_deaths	0	0	0	0
237	Thakur-1993b	98	237	1	India	India Subcontinent	AMBd	75	Assumed No_deaths	0	0	0	0
238	Thakur-1993b	98	238	2	India	India Subcontinent	PA	75	Assumed No_deaths	0	0	0	0
239	Mishra-1985	99	239	1	India	India Subcontinent	Metronidazole	10	Assumed No_deaths	0	0	0	0
240	Figueras Nadal-2003	100	240	1	Spain	Mediterranean	L-AmB	32	Assumed No_deaths	0	0	0	0
241	Singh-2010	101	241	1	India	India Subcontinent	AMBd	302	Assumed No_deaths	15	0	0	0
242	Singh-2010	101	242	2	India	India Subcontinent	AMBd	303	Assumed No_deaths	12	0	0	0
243	Castagnola-1996	102	243	1	Italy	Mediterranean	L-AmB	16	Assumed No_deaths	0	0	0	0
244	Castagnola-1996	102	244	2	Italy	Mediterranean	L-AmB	10	Assumed No_deaths	0	0	0	0
245	Thakur-1993a	103	245	1	India	India Subcontinent	AMBd	50	Assumed No_deaths	0	0	0	0
246	Bhattacharya-2004	104	246	1	India	India Subcontinent	Miltefosine	80	Yes	1	1	1	0	One patient died (age, 4 years). The patient had not previously received antileishmanial therapy. The patient had presented with moderate VL (temperature, 39.5?C; parasite count, 2+; hemoglobin concentration, 8.1 g/dL; WBC count, 4300 cells/mL; and platelet count, 64,000 platelets/mL). RBC count decreased on day 3 of treatment, however, and pneu- monia developed on day 4 (temperature, 41.15?C). C…
247	Singh-2006a	105	247	1	India	India Subcontinent	Miltefosine	64	Assumed No_deaths	0	0	0	0
248	Singh-2006b	106	248	1	India	India Subcontinent	Miltefosine	44	Assumed No_deaths	0	0	0	0
249	Singh-2006b	106	249	2	India	India Subcontinent	Miltefosine	20	Assumed No_deaths	0	0	0	0
250	Singh-2006b	106	250	3	India	India Subcontinent	AMBd	38	Assumed No_deaths	0	0	0	0
251	Singh-2006b	106	251	4	India	India Subcontinent	AMBd	23	Assumed No_deaths	0	0	0	0
252	Sundar-2003a	107	252	1	India	India Subcontinent	Miltefosine	21	Assumed No_deaths	0	0	0	0
253	Sundar-2003a	107	253	2	India	India Subcontinent	Miltefosine	18	Assumed No_deaths	0	0	0	0
254	Karimi-1998	108	254	1	Iran	Central Asia	PA	25	Assumed No_deaths	0	0	0	0
255	Karimi-1998	108	255	2	Iran	Central Asia	PA	25	Assumed No_deaths	0	0	0	0
256	Karimi-1998	108	256	3	Iran	Central Asia	PA	25	Assumed No_deaths	0	0	0	0
257	di Martino-1997	109	257	1	Italy	Mediterranean	L-AmB	11	Assumed No_deaths	0	0	0	0
258	di Martino-1997	109	258	2	Italy	Mediterranean	L-AmB	13	Assumed No_deaths	0	0	0	0
259	di Martino-1997	109	259	3	Italy	Mediterranean	L-AmB	66	Assumed No_deaths	0	0	0	0
260	di Martino-1997	109	260	4	Italy	Mediterranean	L-AmB	16	Assumed No_deaths	0	0	0	0
261	Syriopoulou-2003	110	261	1	Greece	Mediterranean	L-AmB	41	Assumed No_deaths	0	0	0	0
262	Syriopoulou-2003	110	262	2	Greece	Mediterranean	L-AmB	30	Assumed No_deaths	0	0	0	0
263	Syriopoulou-2003	110	263	3	Greece	Mediterranean	PA	52	Assumed No_deaths	0	0	0	0
264	Haidar-2001	111	264	1	Yemen	Central Asia	PA	32	Yes	1	1	?	?	'Secondary bacteria infection was the cause of death of one patient, this gave a mortality rate of 5% (out of those with known follow-up)'
265	Tobaigy-1986	112	265	1	Saudi Arabia	Central Asia	Allulopurinol	7	Assumed No_deaths	0	0	0	0
266	Tobaigy-1986	112	266	2	Saudi Arabia	Central Asia	PA	9	Assumed No_deaths	0	0	0	0
267	Sahay-1996	113	267	1	India	India Subcontinent	AMBd	32	Assumed No_deaths	0	0	0	0
268	Mishra-1991	114	268	1	India	India Subcontinent	AMBd	15	Assumed No_deaths	0	0	0	0
269	Das-2005	115	269	1	India	India Subcontinent	PA	182	Assumed No_deaths	0	0	0	0
270	Chowdhury-1991	116	270	1	Bangladesh	India Subcontinent	PA	1273	Yes	21	21	?	?	Twenty-one patients (1.65%) died as a result of malnutrition (15) or before completion of therapy against intercurrent pulmonary tuberculosis.
271	Rees-1984	117	271	1	Kenya	Eastern Africa	PA	16	Yes	1	1	1	0	One patient died on the 12th day of treatment.He was dyspneic with rapid shallow breathing and febrile. Crepitations were heard over the right lower lobe. He passed out yellow watery stools on 4 occasions. He subsequently went into shock and died.
272	Rijal-2003	118	272	1	Nepal	India Subcontinent	PA	120	Yes	6	4	4	0	ere included in the study and started on SSG therapy. Four patients (3.3%) died during the course of treatment: 2 from cardiotoxicity (electrocardiographic- proven arrhythmia), 1 from septic shock and 1 patient with underlying psychiatric illness who committed suicide during his hospital stay.
273	Thakur-1998c	119	273	1	India	India Subcontinent	AMBd	65	Assumed No_deaths	0	0	0	0
274	Thakur-1998c	119	274	2	India	India Subcontinent	AMBd	65	Assumed No_deaths	0	0	0	0
275	Das-2001	120	275	1	India	India Subcontinent	Pentamidine + Allopurinol	80	Assumed No_deaths	0	0	0	0
276	Das-2001	120	276	2	India	India Subcontinent	Pentamidine	78	Assumed No_deaths	2	0	0	0
277	Sundar-1999b	121	277	1	India	India Subcontinent	Amphotericin b fat/lipid/colloid/cholesterol	28	Assumed No_deaths	0	0	0	0
278	Sundar-1999b	121	278	2	India	India Subcontinent	Amphotericin b fat/lipid/colloid/cholesterol	30	Assumed No_deaths	0	0	0	0
279	Jha-1991	122	279	1	India	India Subcontinent	Pentamidine	175	Yes	1	1	1	0	One patient died during therapy. Cause was not reported.
280	Jha-1991	122	280	2	India	India Subcontinent	Pentamidine	65	Yes	6	6	6	0	6 deaths during therapy. Cause of deaths not reported.
281	Singh-1995	123	281	1	India	India Subcontinent	PA	32	Assumed No_deaths	0	0	0	0
282	Singh-1995	123	282	2	India	India Subcontinent	PA + Allopurinol	32	Assumed No_deaths	0	0	0	0
283	Singh-1995	123	283	3	India	India Subcontinent	PA + Ketoconazole	32	Assumed No_deaths	0	0	0	0
284	Singh-1995	123	284	4	India	India Subcontinent	PA + Levamisole	32	Assumed No_deaths	0	0	0	0
285	Giri-1994b	124	285	1	India	India Subcontinent	AMBd	100	Assumed No_deaths	0	0	0	0
286	Lal-1996	125	286	1	India	India Subcontinent	Roxithromycin	54	Assumed No_deaths	0	0	0	0
287	Giri-1994a	126	287	1	Not stated	India Subcontinent	AMBd	25	Assumed No_deaths	0	0	0	0
288	Thakur-1984a	127	288	1	India	India Subcontinent	PA	658	No	0	0	0	0
289	Thakur-1984a	127	289	2	India	India Subcontinent	Pentamidine	92	Yes	5	5	5	0	Five patients died in this series; all were being treated with pentamidine which caused the deaths. Three deaths were due to hypersensitivity to pentami- dine, which was given intramuscularly in one patient and intravenously in two. The patients developed severe sweating and went into shock and despite treatment died within 6 to 24 hours. One patient developed severe anorexia and weakness after n…
290	Jha-1998b	128	290	1	India	India Subcontinent	Fluconazole	20	Assumed No_deaths	0	0	0	0
291	Ostyn-2014	129	291	1	India, Nepal	India Subcontinent	Miltefosine	1016	Yes	4	4	0	4	4 deaths occurred between "after the end of the treatment and before 6 months" (See Supplemental figure 1, which shows the patient flow). 1 deaths in Muzaffarpur, India and 3 deaths in Daharan, Nepal
292	Sinha-2010	130	292	1	India	India Subcontinent	L-AmB	251	Yes	3	3	1	2	The anemic 6-year-old male (hemoglobin value = 5.1 gm/dL) who received only two doses of medication died during the treatment phase. Another child died before his 3-month follow-up visit because of measles. A third child died between the 3- and 6-month follow-up visits, but the reason is unknown.
293	Mueller-2006	131	293	1	Sudan	Eastern Africa	L-AmB	64	Assumed No_deaths	0	0	0	0
294	Cota-2014	132	294	1	Brazil	South America	PA	12	Yes	-	-	-	-	six deaths were observed within the first month; 2/44 among those who were HIV negative and 4/46 among those who were HIV positive; but the treatment arm distinction couldn’t be made
295	Cota-2014	132	295	2	Brazil	South America	AMBd	53	Yes	-	-	-	-	six deaths were observed within the first month; 2/44 among those who were HIV negative and 4/46 among those who were HIV positive; but the treatment arm distinction couldn’t be made
296	Cota-2014	132	296	3	Brazil	South America	L-AmB	25	Yes	-	-	-	-	six deaths were observed within the first month; 2/44 among those who were HIV negative and 4/46 among those who were HIV positive; but the treatment arm distinction couldn’t be made
297	Sudarshan-2011	133	297	1	India	India Subcontinent	L-AmB (Single dose)	13	Assumed No_deaths	0	0	0	0
298	Sudarshan-2011	133	298	2	India	India Subcontinent	Amphotericin b fat/lipid/colloid/cholesterol	33	Assumed No_deaths	0	0	0	0
299	Sundar-1998a	134	299	1	India	India Subcontinent	Atovaquone	15	Assumed No_deaths	0	0	0	0
300	Sundar-1998a	134	300	2	India	India Subcontinent	Atovaquone + Fluconazole	13	Assumed No_deaths	0	0	0	0
301	Adam-2009	135	301	1	Sudan	Eastern Africa	PA	42	Yes	4	4	4	0	Four participants (4.9%) died from hepatic encephalopathy during their second week of treatment,
302	Shahian-2009	136	302	1	Iran	Central Asia	PA	20	Assumed No_deaths	0	0	0	0
303	Villanueva-2000	137	303	1	Not stated	Multi-Regional	PA	23	Yes	-	-	-	-
304	Villanueva-2000	137	304	2	Not stated	Multi-Regional	Amphotericin b fat/lipid/colloid/cholesterol	3	Yes	-	-	-	-
305	Villanueva-2000	137	305	3	Not stated	Multi-Regional	Amphotericin b fat/lipid/colloid/cholesterol	3	Yes	-	-	-	-
306	Villanueva-2000	137	306	4	Not stated	Multi-Regional	L-AmB	1	Yes	-	-	-	-
307	Villanueva-2000	137	307	5	Not stated	Multi-Regional	No drug	2	Yes	-	-	-	-
308	Thakur-1992a	138	308	1	India	India Subcontinent	PA	10	Assumed No_deaths	0	0	0	0
309	Thakur-1992a	138	309	2	India	India Subcontinent	PA + Verapamil	10	Assumed No_deaths	0	0	0	0
310	Thakur-1992a	138	310	3	India	India Subcontinent	PA	10	Assumed No_deaths	0	0	0	0
311	Thakur-1992a	138	311	4	India	India Subcontinent	Pentamidine	10	Assumed No_deaths	0	0	0	0
312	Thakur-1998a	139	312	1	Not stated	India Subcontinent	AMBd	75	Yes	3	3	3	0	cardiac arrhythmia (n=1), cardiac arrest (n=1), not clear (n=1) changed it to 2 death
313	Goswami-2016	140	313	1	India	India Subcontinent	L-AmB	60	Assumed No_deaths	0	0	0	0
314	Goswami-2016	140	314	2	India	India Subcontinent	L-AmB	60	Assumed No_deaths	0	0	0	0
315	Jamil-2015	141	315	1	Bangladesh	India Subcontinent	Paromomycin	120	Yes	6	1	1	0	Tetanus associated with severe malnutrition was reported after EOT in an adult female who subsequently died 22 days after EOT after being 'lost against medical advice.' Both the tetanus and malnutrition were considered severe, but neither event was considered related to study drug.
316	Sundar-2015	142	316	1	India	India Subcontinent	L-AmB (Single dose)	15	Assumed No_deaths	3	0	0	0	Changed it to 3 from 2
317	Sundar-2015	142	317	2	India	India Subcontinent	L-AmB (Single dose)	15	Assumed No_deaths	0	0	0	0
318	Sundar-2014	143	318	1	India	India Subcontinent	L-AmB (Single dose)	376	Yes	4	2	1	1	One death occurred 2 days after drug administration due to severe diarrhea and was considered probably related to the drug. The other death occurred on Day 157 and was not related to the study drug. Corrected the 5 to 4
319	Sundar-2014	143	319	2	India	India Subcontinent	L-AmB (Single dose)	124	No	2	0	0	0
320	Mondal-2014	144	320	1	Bangladesh	India Subcontinent	L-AmB (Single dose)	300	Yes	1	1	1	0	1 died on treatment day 8 (not regarded as treatment-related)
321	Rashid-1994	145	321	1	Kenya	Eastern Africa	Ketoconazole	7	No	0	0	0	0
322	Sundar-2019	147	322	1	India	India Subcontinent	L-AmB (Single dose)	1143	No	0	0	0	0	There were no deaths and serious Aes
323	Diro-2019	148	323	1	Ethiopia	Eastern Africa	L-AmB + Miltefosine	39	Yes	8	3	0	0	Table 4 suggests that tere were no deaths during the treatment phase. Slightly conflicts with the time from Table 6
324	Diro-2019	148	324	2	Ethiopia	Eastern Africa	L-AmB	19	Yes	2	1	0	0	Table 4 suggests that tere were no deaths during the treatment phase. Slightly conflicts with the time from Table 6
325	Mbui-2018	149	325	1	Kenya, Uganda	Eastern Africa	Miltefosine	30	Assumed No_deaths	2	0	0	0
326	Borges-2017	154	326	1	Brazil	South America	PA	51	No	3	0	0	0
327	Borges-2017	154	327	2	Brazil	South America	AMBd	50	No	2	0	0	0
328	Wasunna-2016	155	328	1	Kenya, Sudan	Eastern Africa	L-AmB + PA	51	Yes	2	1	1	0	severe anaemia resulted in death at day 20.
329	Wasunna-2016	155	329	2	Kenya, Sudan	Eastern Africa	L-AmB + Miltefosine	49	Yes	2	1	?	?	time Unknown. cause: severe pneumonia (which was unrelated to drug).
330	Wasunna-2016	155	330	3	Kenya, Sudan	Eastern Africa	Miltefosine	51	No	0	0	0	0
331	Rahman-2017	156	331	1	Bangladesh	India Subcontinent	L-AmB	158	Yes	1	1	?	?	There were 11 patients who experienced a total of 12 SAEs, which included three non-drug related deaths (severe pneumonia, sudden cardiac death and hepatic encephalopathy).
332	Rahman-2017	156	332	2	Bangladesh	India Subcontinent	L-AmB (Single) + Miltefosine	142	Yes	3	2	?	?	There were 11 patients who experienced a total of 12 SAEs, which included three non-drug related deaths (severe pneumonia, sudden cardiac death and hepatic encephalopathy). Corrected 2 to 3
333	Rahman-2017	156	333	3	Bangladesh	India Subcontinent	L-AmB (Single) + Paromomycin	159	No	0	0	0	0
334	Rahman-2017	156	334	4	Bangladesh	India Subcontinent	Miltefosine + Paromomycin	142	No	3	0	0	0	Corrected from 0 to 3. There are 12 in total but cannot break it down by treatment arms
335	Romero-2017	159	335	1	Brazil	South America	PA	112	Yes	21	1	1	0	This participant was randomized to the MA treatment arm, presented respiratory and hemodynamic worsening on D3, was transferred to an intensive care unit and received rescue treatment with LAMB, but died of presumed sepsis on D11.
336	Romero-2017	159	336	2	Brazil	South America	AMBd	45	No	0	0	0	0
337	Romero-2017	159	337	3	Brazil	South America	L-AmB	109	No	22	0	0	0
338	Romero-2017	159	338	4	Brazil	South America	L-AmB (Single) + PA	112	Yes	29	1	1	0	Another patient randomized to the LAMB plus MA arm died on D2, due to a generalized infection by Pseudomonas aeruginosa confirmed at autopsy. This death was evaluated by the IMM as not being related to the study medication. Corrected 28 to 29
339	Alborzi-2017	165	339	1	Iran	Central Asia	PA	25	Assumed No_deaths	0	0	0	0	Two deaths reported in follow-up phase 3 trial
340	Alborzi-2017	165	340	2	Iran	Central Asia	PA	25	Assumed No_deaths	0	0	0	0	Two deaths reported in follow-up phase 3 trial
341	Alborzi-2017	165	341	3	Iran	Central Asia	PA	25	Assumed No_deaths	0	0	0	0	Two deaths reported in follow-up phase 3 trial
342	Pandey-2017	168	342	1	India	India Subcontinent	L-AmB (Single dose)	100	Assumed No_deaths	0	0	0	0
343	Pandey-2016	169	343	1	India	India Subcontinent	Miltefosine	646	Yes	44	11	?	?	During the study period, 11 deaths were reported, of which three were due to ADR [one due to diarrhea (probably drug related), other one due to VL–pulmonary tuberculosis (PTB) infection (probably unrelated), and the third one due to acute pancreatitis (probably drug related)].
344	Kimutai-2017	170	344	1	Sudan, Ethiopia, Kenya, Uganda	Eastern Africa	PA + Paromomycin	3126	Yes	60	32	27	5	Table 6 documents 27 deaths at the end of the treatment
345	Goyal-2018	171	345	1	India	India Subcontinent	L-AmB (Single dose)	891	No	5	0	0	0
346	Goyal-2018	171	346	2	India	India Subcontinent	L-AmB (Single) + Miltefosine	358	No	0	0	0	0
347	Goyal-2018	171	347	3	India	India Subcontinent	Paramomycin + Miltefosine	512	No	0	0	0	0

## Sheet: VL_SAEs_per_arm_04_12_2019
row_id	Study	pub_year	Tag	Arm_ID	Repeat.Instance	country	Study.Region	randomisation	blinding	drug_group	drug_group_for_analysis	n_treated	deaths_observed	n_SAEs	number_of_deaths	n_deaths_month	after_30_days	unclear_time	number_of_deaths__WORST	Remark
1	Ritmeijer-2006	2006	1	1	1	Ethiopia	Eastern Africa	Randomised	Open	PA	PA	290	Yes	37	37	28	9	0	28
2	Ritmeijer-2006	2006	1	2	2	Ethiopia	Eastern Africa	Randomised	Open	Miltefosine	Miltefosine	290	Yes	20	20	6	14	0	6
3	Thakur-2001a	2001	2	3	1	India	India Subcontinent	Randomised	Unknown	L-AmB (Single dose)	L-AmB (Single dose)	17	Assumed No_deaths	0	0	0	0	0	0
4	Thakur-2001a	2001	2	4	2	India	India Subcontinent	Randomised	Unknown	AMBd	AMBd	17	Assumed No_deaths	0	0	0	0	0	0
5	Laguna-2003	2003	3	5	1	Spain	Mediterranean	Randomised	Open	Amphotericin b fat/lipid/colloid/cholesterol	Amphotericin b fat/lipid/colloid/cholesterol	18	No	0	0	0	0	0	0
6	Laguna-2003	2003	3	6	2	Spain	Mediterranean	Randomised	Open	Amphotericin b fat/lipid/colloid/cholesterol	Amphotericin b fat/lipid/colloid/cholesterol	20	No	1	0	0	0	0	0
7	Laguna-2003	2003	3	7	3	Spain	Mediterranean	Randomised	Open	PA	PA	19	Yes	8	3	3	0	0	3
8	Giri-1993	1993	4	8	1	India	India Subcontinent	Non-randomised	Unknown	AMBd	AMBd	27	Assumed No_deaths	0	0	0	0	0	0
9	Sundar-2011b	2011	5	9	1	India	India Subcontinent	Randomised	Open	AMBd	AMBd	157	Yes	3	2	1	1	0	1
10	Sundar-2011b	2011	5	10	2	India	India Subcontinent	Randomised	Open	L-AmB + Miltefosine	L-AmB + Miltefosine	160	No	1	0	0	0	0	0
11	Sundar-2011b	2011	5	11	3	India	India Subcontinent	Randomised	Open	L-AmB + Paromomycin	L-AmB + Paromomycin	158	No	0	0	0	0	0	0
12	Sundar-2011b	2011	5	12	4	India	India Subcontinent	Randomised	Open	Miltefosine + Paromomycin	Miltefosine + Paramomycin	159	No	0	0	0	0	0	0
13	Thakur-1994b	1994	6	13	1	India	India Subcontinent	Randomised	Unknown	AMBd	AMBd	11	Assumed No_deaths	0	0	0	0	0	0
14	Thakur-1994b	1994	6	14	2	India	India Subcontinent	Randomised	Unknown	AMBd	AMBd	11	Assumed No_deaths	0	0	0	0	0	0
15	Wali-1997	1997	7	15	1	India	India Subcontinent	Randomised	Unknown	PA	PA	90	Assumed No_deaths	0	0	0	0	0	0
16	Wali-1997	1997	7	16	2	India	India Subcontinent	Randomised	Unknown	Ketoconazole	Ketoconazole	90	Assumed No_deaths	0	0	0	0	0	0
17	Gaeta-2000	2000	8	17	1	Italy	Mediterranean	Non-randomised	Unknown	Amphotericin b fat/lipid/colloid/cholesterol	Amphotericin b fat/lipid/colloid/cholesterol	12	Assumed No_deaths	0	0	0	0	0	0
18	Berhe-1999	1999	9	18	1	Ethiopia	Eastern Africa	Non-randomised	Unknown	PA	PA	23	Assumed No_deaths	0	0	0	0	0	0
19	Jha-1999	1999	10	19	1	India	India Subcontinent	Non-randomised	Open	Miltefosine	Miltefosine	30	Assumed No_deaths	0	0	0	0	0	0
20	Jha-1999	1999	10	20	2	India	India Subcontinent	Non-randomised	Open	Miltefosine	Miltefosine	30	Assumed No_deaths	0	0	0	0	0	0
21	Jha-1999	1999	10	21	3	India	India Subcontinent	Non-randomised	Open	Miltefosine	Miltefosine	30	Assumed No_deaths	0	0	0	0	0	0
22	Jha-1999	1999	10	22	4	India	India Subcontinent	Non-randomised	Open	Miltefosine	Miltefosine	30	Assumed No_deaths	0	0	0	0	0	0
23	Sundar-2008b	2008	11	23	1	India	India Subcontinent	Randomised	Open	L-AmB (Single dose)	L-AmB (Single dose)	45	Yes	1	1	0	1	0	0
24	Sundar-2008b	2008	11	24	2	India	India Subcontinent	Randomised	Open	L-AmB (Single) + Miltefosine	L-AmB (Single) + Miltefosine	46	No	0	0	0	0	0	0
25	Sundar-2008b	2008	11	25	3	India	India Subcontinent	Randomised	Open	L-AmB (Single) + Miltefosine	L-AmB (Single) + Miltefosine	45	No	1	0	0	0	0	0
26	Sundar-2008b	2008	11	26	4	India	India Subcontinent	Randomised	Open	L-AmB (Single) + Miltefosine	L-AmB (Single) + Miltefosine	45	No	0	0	0	0	0	0
27	Sundar-2008b	2008	11	27	5	India	India Subcontinent	Randomised	Open	L-AmB (Single) + Miltefosine	L-AmB (Single) + Miltefosine	45	No	0	0	0	0	0	0
28	Sundar-2002b	2002	12	28	1	India	India Subcontinent	Randomised	Open	Miltefosine	Miltefosine	299	Yes	6	1			1	1
29	Sundar-2002b	2002	12	29	2	India	India Subcontinent	Randomised	Open	AMBd	AMBd	99	No	1	0	0	0	0	0
30	Sundar-1999a	1999	13	30	1	India	India Subcontinent	Randomised	Open	Miltefosine	Miltefosine	17	Assumed No_deaths	0	0	0	0	0	0
31	Sundar-1999a	1999	13	31	2	India	India Subcontinent	Randomised	Open	Miltefosine	Miltefosine	18	Assumed No_deaths	1	0	0	0	0	0
32	Sundar-1999a	1999	13	32	3	India	India Subcontinent	Randomised	Open	Miltefosine	Miltefosine	10	Assumed No_deaths	3	0	0	0	0	0
33	Sundar-2011c	2011	14	33	1	India	India Subcontinent	Randomised	Open	Sitamaquine	Sitamaquine	41	Yes	2	1	0	1	0	0
34	Sundar-2011c	2011	14	34	2	India	India Subcontinent	Randomised	Open	AMBd	AMBd	20	No	0	0	0	0	0	0
35	Sundar-2009a	2009	15	35	1	India	India Subcontinent	Non-randomised	Open	Amphotericin b fat/lipid/colloid/cholesterol	Amphotericin b fat/lipid/colloid/cholesterol	15	No	0	0	0	0	0	0
36	Sundar-2009a	2009	15	36	2	India	India Subcontinent	Non-randomised	Open	Amphotericin b fat/lipid/colloid/cholesterol	Amphotericin b fat/lipid/colloid/cholesterol	15	No	0	0	0	0	0	0
37	Sundar-2009a	2009	15	37	3	India	India Subcontinent	Non-randomised	Open	Amphotericin b fat/lipid/colloid/cholesterol	Amphotericin b fat/lipid/colloid/cholesterol	15	No	0	0	0	0	0	0
38	Sundar-2009a	2009	15	38	4	India	India Subcontinent	Non-randomised	Open	Amphotericin b fat/lipid/colloid/cholesterol	Amphotericin b fat/lipid/colloid/cholesterol	15	No	0	0	0	0	0	0
39	Sundar-2008a	2008	16	39	1	India	India Subcontinent	Non-randomised	Open	Amphotericin b fat/lipid/colloid/cholesterol	Amphotericin b fat/lipid/colloid/cholesterol	15	Assumed No_deaths	0	0	0	0	0	0
40	Sundar-2008a	2008	16	40	2	India	India Subcontinent	Non-randomised	Open	Amphotericin b fat/lipid/colloid/cholesterol	Amphotericin b fat/lipid/colloid/cholesterol	15	Assumed No_deaths	0	0	0	0	0	0
41	Sundar-2008a	2008	16	41	3	India	India Subcontinent	Non-randomised	Open	Amphotericin b fat/lipid/colloid/cholesterol	Amphotericin b fat/lipid/colloid/cholesterol	15	Assumed No_deaths	0	0	0	0	0	0
42	Sundar-2000c	2000	17	42	1	India	India Subcontinent	Randomised	Other	Miltefosine	Miltefosine	18	Assumed No_deaths	0	0	0	0	0	0
43	Sundar-2000c	2000	17	43	2	India	India Subcontinent	Randomised	Other	Miltefosine	Miltefosine	18	Assumed No_deaths	0	0	0	0	0	0
44	Sundar-2000c	2000	17	44	3	India	India Subcontinent	Randomised	Other	Miltefosine	Miltefosine	18	Assumed No_deaths	0	0	0	0	0	0
45	Laguna-1999	1999	18	45	1	Spain	Mediterranean	Randomised	Open	PA	PA	44	Yes	5	5			5	5
46	Laguna-1999	1999	18	46	2	Spain	Mediterranean	Randomised	Open	AMBd	AMBd	45	Yes	5	5			5	5
47	Russo-1996	1996	19	47	1	France, Italy, Portugal, Tunisia	Multi-Regional	Non-randomised	Unknown	L-AmB	L-AmB	10	Yes	6	6	0	6	0	0
48	Davidson-1994a	1994	20	48	1	Not stated	Mediterranean	Non-randomised	Unknown	L-AmB	L-AmB	10	Assumed No_deaths	0	0	0	0	0	0
49	Thakur-2004a	2004	21	49	1	India	India Subcontinent	Not Specified	Unknown	PA	PA	60	Yes	9	2	2	0	0	2
50	Thakur-2004a	2004	21	50	2	India	India Subcontinent	Not Specified	Unknown	AMBd	AMBd	60	No	0	0	0	0	0	0
51	Chulay-1983	1983	22	51	1	Kenya	Eastern Africa	Randomised	Open	PA	PA	10	Assumed No_deaths	0	0	0	0	0	0
52	Chulay-1983	1983	22	52	2	Kenya	Eastern Africa	Randomised	Open	PA	PA	10	Assumed No_deaths	0	0	0	0	0	0
53	Chulay-1983	1983	22	53	3	Kenya	Eastern Africa	Randomised	Open	PA	PA	10	Assumed No_deaths	0	0	0	0	0	0
54	Das-2009	2009	23	54	1	India	India Subcontinent	Randomised	Open	AMBd	AMBd	41	No	0	0	0	0	0	0
55	Das-2009	2009	23	55	2	India	India Subcontinent	Randomised	Open	Pentamidine	Pentamidine	41	No	0	0	0	0	0	0
56	Wasunna-2005	2005	24	56	1	Kenya	Eastern Africa	Non-randomised	Other	Sitamaquine	Sitamaquine	12	No	0	0	0	0	0	0
57	Wasunna-2005	2005	24	57	2	Kenya	Eastern Africa	Non-randomised	Other	Sitamaquine	Sitamaquine	61	No	1	0	0	0	0	0
58	Wasunna-2005	2005	24	58	3	Kenya	Eastern Africa	Non-randomised	Other	Sitamaquine	Sitamaquine	12	No	1	0	0	0	0	0
59	Wasunna-2005	2005	24	59	4	Kenya	Eastern Africa	Non-randomised	Other	Sitamaquine	Sitamaquine	12	No	1	0	0	0	0	0
60	Thakur-2000a	2000	25	60	1	India	India Subcontinent	Randomised	Open	PA	PA	50	Assumed No_deaths	1	0	0	0	0	0
61	Thakur-2000a	2000	25	61	2	India	India Subcontinent	Randomised	Open	PA + Paromomycin	PA + Paromomycin	52	Assumed No_deaths	0	0	0	0	0	0
62	Thakur-2000a	2000	25	62	3	India	India Subcontinent	Randomised	Open	PA + Paromomycin	PA + Paromomycin	48	Assumed No_deaths	0	0	0	0	0	0
63	Karki-1998	1998	26	63	1	Nepal	India Subcontinent	Randomised	Open	PA	PA	27	Assumed No_deaths	0	0	0	0	0	0
64	Karki-1998	1998	26	64	2	Nepal	India Subcontinent	Randomised	Open	PA	PA	27	Assumed No_deaths	0	0	0	0	0	0
65	Jha-2005	2005	27	65	1	India	India Subcontinent	Randomised	Open	Sitamaquine	Sitamaquine	32	No	0	0	0	0	0	0
66	Jha-2005	2005	27	66	2	India	India Subcontinent	Randomised	Open	Sitamaquine	Sitamaquine	32	No	0	0	0	0	0	0
67	Jha-2005	2005	27	67	3	India	India Subcontinent	Randomised	Open	Sitamaquine	Sitamaquine	28	No	0	0	0	0	0	0
68	Jha-2005	2005	27	68	4	India	India Subcontinent	Randomised	Open	Sitamaquine	Sitamaquine	28	Yes	1	1	1	0	0	1
69	Sundar-2011a	2011	28	69	1	India	India Subcontinent	Non-randomised	Unknown	L-AmB (Single) + Miltefosine	L-AmB (Single) + Miltefosine	135	Yes	1	1	1	0	0	1
70	Thakur-1995	1995	29	70	1	India	India Subcontinent	Randomised	Open	Paromomycin + PA	PA + Paromomycin	32	Assumed No_deaths	0	0	0	0	0	0
71	Thakur-1995	1995	29	71	2	India	India Subcontinent	Randomised	Open	Paromomycin + PA	PA + Paromomycin	32	Assumed No_deaths	0	0	0	0	0	0
72	Thakur-1995	1995	29	72	3	India	India Subcontinent	Randomised	Open	Paromomycin + PA	PA + Paromomycin	32	Assumed No_deaths	0	0	0	0	0	0
73	Thakur-1995	1995	29	73	4	India	India Subcontinent	Randomised	Open	Paromomycin + PA	PA + Paromomycin	13	Assumed No_deaths	0	0	0	0	0	0
74	Thakur-1995	1995	29	74	5	India	India Subcontinent	Randomised	Open	Paromomycin + PA	PA + Paromomycin	13	Assumed No_deaths	0	0	0	0	0	0
75	Thakur-1995	1995	29	75	6	India	India Subcontinent	Randomised	Open	Paromomycin + PA	PA + Paromomycin	14	Assumed No_deaths	0	0	0	0	0	0
76	Sundar-2006	2006	30	76	1	India	India Subcontinent	Randomised	Open	Amphotericin b fat/lipid/colloid/cholesterol	Amphotericin b fat/lipid/colloid/cholesterol	135	Assumed No_deaths	0	0	0	0	0	0
77	Sundar-2006	2006	30	77	2	India	India Subcontinent	Randomised	Open	Amphotericin b fat/lipid/colloid/cholesterol	Amphotericin b fat/lipid/colloid/cholesterol	132	Assumed No_deaths	2	0	0	0	0	0
78	Sundar-2006	2006	30	78	3	India	India Subcontinent	Randomised	Open	Amphotericin b fat/lipid/colloid/cholesterol	Amphotericin b fat/lipid/colloid/cholesterol	135	Assumed No_deaths	2	0	0	0	0	0
79	Thakur-1999	1999	31	79	1	India	India Subcontinent	Non-randomised	Unknown	AMBd	AMBd	938	Yes	3	3			3	3
80	Thakur-1993c	1993	32	80	1	India	India Subcontinent	Non-randomised	Unknown	AMBd	AMBd	300	Yes	2	2	2	0	0	2
81	Sundar-2004	2004	33	81	1	India	India Subcontinent	Randomised	Open	AMBd	AMBd	51	Yes	2	2	2	0	0	2
82	Sundar-2004	2004	33	82	2	India	India Subcontinent	Randomised	Open	L-AmB	L-AmB	51	No	0	0	0	0	0	0
83	Sundar-2004	2004	33	83	3	India	India Subcontinent	Randomised	Open	Amphotericin b fat/lipid/colloid/cholesterol	Amphotericin b fat/lipid/colloid/cholesterol	51	No	0	0	0	0	0	0
84	Sundar-2007b	2007	34	84	1	India	India Subcontinent	Randomised	Open	AMBd	AMBd	245	Yes	2	2	2	0	0	2
85	Sundar-2007b	2007	34	85	2	India	India Subcontinent	Randomised	Open	AMBd	AMBd	244	Yes	5	5	5	0	0	5
86	Sundar-2007b	2007	34	86	3	India	India Subcontinent	Randomised	Open	AMBd	AMBd	500	Yes	2	2	2	0	0	2
87	Sundar-2007b	2007	34	87	4	India	India Subcontinent	Randomised	Open	AMBd	AMBd	496	Yes	5	5	5	0	0	5
88	Thakur-1994c	1994	35	88	1	India	India Subcontinent	Not Specified	Unknown	AMBd	AMBd	60	Assumed No_deaths	0	0	0	0	0	0
89	Thakur-1994c	1994	35	89	2	India	India Subcontinent	Not Specified	Unknown	AMBd	AMBd	60	Assumed No_deaths	0	0	0	0	0	0
90	Moore-2001	2001	36	90	1	Kenya	Eastern Africa	Non-randomised	Open	PA	PA	51	Yes	1	1	1	0	0	1
91	Moore-2001	2001	36	91	2	Kenya	Eastern Africa	Non-randomised	Open	PA	PA	51	Yes	3	3	3	0	0	3
92	Thakur-1996a	1996	37	92	1	India	India Subcontinent	Randomised	Open	AMBd	AMBd	96	Assumed No_deaths	0	0	0	0	0	0
93	Thakur-1996a	1996	37	93	2	India	India Subcontinent	Randomised	Open	AMBd	AMBd	96	Assumed No_deaths	0	0	0	0	0	0
94	Thakur-1996a	1996	37	94	3	India	India Subcontinent	Randomised	Open	AMBd	AMBd	96	Assumed No_deaths	0	0	0	0	0	0
95	Thakur-1984b	1984	38	95	1	India	India Subcontinent	Randomised	Other	PA	PA	63	Assumed No_deaths	0	0	0	0	0	0
96	Thakur-1984b	1984	38	96	2	India	India Subcontinent	Randomised	Other	PA	PA	63	Assumed No_deaths	0	0	0	0	0	0
97	Thakur-1991b	1991	39	97	1	India	India Subcontinent	Randomised	Unknown	Pentamidine	Pentamidine	104	Yes	2	2			2	2
98	Thakur-1991b	1991	39	98	2	India	India Subcontinent	Randomised	Unknown	PA + Pentamidine	PA + Pentamidine	104	Yes	4	4	4	0	0	4
99	Thakur-1991b	1991	39	99	3	India	India Subcontinent	Randomised	Unknown	PA + Pentamidine	PA + Pentamidine	104	No	0	0	0	0	0	0
100	Thakur-2008	2008	40	100	1	India	India Subcontinent	Randomised	Blinded	PA	PA	70	No	0	0	0	0	0	0
101	Thakur-2008	2008	40	101	2	India	India Subcontinent	Randomised	Blinded	PA	PA	70	No	0	0	0	0	0	0
102	Anabwani-1983	1983	41	102	1	Kenya	Eastern Africa	Non-randomised	Unknown	PA	PA	26	Assumed No_deaths	0	0	0	0	0	0
103	Anabwani-1983	1983	41	103	2	Kenya	Eastern Africa	Non-randomised	Unknown	PA	PA	28	Assumed No_deaths	0	0	0	0	0	0
104	Sundar-1996	1996	42	104	1	India	India Subcontinent	Non-randomised	Other	Amphotericin b fat/lipid/colloid/cholesterol	Amphotericin b fat/lipid/colloid/cholesterol	21	Assumed No_deaths	0	0	0	0	0	0
105	Sundar-1996	1996	42	105	2	India	India Subcontinent	Non-randomised	Other	Amphotericin b fat/lipid/colloid/cholesterol	Amphotericin b fat/lipid/colloid/cholesterol	4	Assumed No_deaths	0	0	0	0	0	0
106	Thakur-1994a	1994	43	106	1	India	India Subcontinent	Randomised	Unknown	AMBd	AMBd	40	Assumed No_deaths	0	0	0	0	0	0
107	Thakur-1994a	1994	43	107	2	India	India Subcontinent	Randomised	Unknown	AMBd	AMBd	40	Assumed No_deaths	0	0	0	0	0	0
108	Thakur-1998b	1998	44	108	1	India	India Subcontinent	Non-randomised	Unknown	PA	PA	80	Yes	6	4	4	0	0	4
109	Bodhe-1999	1999	45	109	1	India	India Subcontinent	Not Specified	Unknown	L-AmB	L-AmB	18	Yes	1	1	1	0	0	1
110	Bodhe-1999	1999	45	110	2	India	India Subcontinent	Not Specified	Unknown	L-AmB	L-AmB	11	No	0	0	0	0	0	0
111	Bodhe-1999	1999	45	111	3	India	India Subcontinent	Not Specified	Unknown	L-AmB	L-AmB	10	No	0	0	0	0	0	0
112	Bodhe-1999	1999	45	112	4	India	India Subcontinent	Not Specified	Unknown	L-AmB	L-AmB	13	No	0	0	0	0	0	0
113	Bodhe-1999	1999	45	113	5	India	India Subcontinent	Not Specified	Unknown	L-AmB	L-AmB	11	No	0	0	0	0	0	0
114	Freire-1997	1997	46	114	1	Brazil	South America	Not Specified	Open	L-AmB	L-AmB	4	Assumed No_deaths	0	0	0	0	0	0
115	Freire-1997	1997	46	115	2	Brazil	South America	Not Specified	Open	L-AmB	L-AmB	13	Assumed No_deaths	0	0	0	0	0	0
116	Freire-1997	1997	46	116	3	Brazil	South America	Not Specified	Open	L-AmB	L-AmB	15	Assumed No_deaths	0	0	0	0	0	0
117	Sundar-2012	2012	47	117	1	India	India Subcontinent	Non-randomised	Open	Miltefosine	Miltefosine	567	Yes	13	5	2	3	0	2
118	Seaman-1993	1993	48	118	1	Sudan	Eastern Africa	Non-randomised	Unknown	PA	PA	99	Yes	7	7	7	0	0	7
119	Seaman-1993	1993	48	119	2	Sudan	Eastern Africa	Non-randomised	Unknown	PA + Paromomycin	PA + Paromomycin	101	Yes	4	4	4	0	0	4
120	Thakur-2004b	2004	49	120	1	India	India Subcontinent	Not Specified	Unknown	PA	PA	123	Yes	21	2			2	2
121	Thakur-2004b	2004	49	121	2	India	India Subcontinent	Not Specified	Unknown	AMBd	AMBd	159	No	0	0	0	0	0	0
122	Ritmeijer-2001	2001	50	122	1	Ethiopia	Eastern Africa	Non-randomised	Open	PA	PA	95	Yes	18	18	18	0	0	18
123	Ritmeijer-2001	2001	50	123	2	Ethiopia	Eastern Africa	Non-randomised	Open	PA	PA	104	Yes	34	34	30	4	0	30
124	Thakur-1991a	1991	51	124	1	India	India Subcontinent	Randomised	Unknown	PA	PA	104	Assumed No_deaths	0	0	0	0	0	0
125	Thakur-1991a	1991	51	125	2	India	India Subcontinent	Randomised	Unknown	PA	PA	104	Assumed No_deaths	0	0	0	0	0	0
126	Thakur-1991a	1991	51	126	3	India	India Subcontinent	Randomised	Unknown	PA	PA	104	Assumed No_deaths	0	0	0	0	0	0
127	Jha-1983	1983	52	127	1	India	India Subcontinent	Non-randomised	Unknown	Pentamidine	Pentamidine	82	Yes	4	3	0	3	0	0
128	Sundar-2000b	2000	53	128	1	India	India Subcontinent	Non-randomised	Unknown	PA	PA	320	Yes	32	19			19	19
129	Hailu-2010	2010	54	129	1	Sudan, Kenya, Ethiopia	Eastern Africa	Randomised	Open	Paromomycin	Paromomycin	135	Yes	5	2	0	2	0	0
130	Hailu-2010	2010	54	130	2	Sudan, Kenya, Ethiopia	Eastern Africa	Randomised	Open	PA	PA	135	Yes	8	3	2	1	0	2
131	Thakur-2010	2010	55	131	1	India	India Subcontinent	Randomised	Open	AMBd	AMBd	115	No	0	0	0	0	0	0
132	Thakur-2010	2010	55	132	2	India	India Subcontinent	Randomised	Open	AMBd	AMBd	115	No	0	0	0	0	0	0
133	Rijal-2013	2013	56	133	1	Nepal	India Subcontinent	Non-randomised	Unknown	Miltefosine	Miltefosine	120	Yes	3	3	1	2	0	1
134	Sundar-2007a	2007	57	134	1	India	India Subcontinent	Randomised	Open	AMBd	AMBd	165	Yes	2	1			1	1
135	Sundar-2007a	2007	57	135	2	India	India Subcontinent	Randomised	Open	Paromomycin	Paromomycin	502	Yes	5	3	3	0	0	3
136	Nyakundi-1994	1994	58	136	1	Kenya	Eastern Africa	Not Specified	Unknown	PA	PA	29	Assumed No_deaths	0	0	0	0	0	0
137	Nyakundi-1994	1994	58	137	2	Kenya	Eastern Africa	Not Specified	Unknown	PA + Allopurinol	PA + Allopurinol	23	Assumed No_deaths	0	0	0	0	0	0
138	Nyakundi-1994	1994	58	138	3	Kenya	Eastern Africa	Not Specified	Unknown	PA	PA	13	Assumed No_deaths	0	0	0	0	0	0
139	Davidson-1994b	1994	59	139	1	Italy	Mediterranean	Not Specified	Unknown	L-AmB	L-AmB	10	No	0	0	0	0	0	0
140	Davidson-1994b	1994	59	140	2	Italy	Mediterranean	Not Specified	Unknown	L-AmB	L-AmB	10	No	0	0	0	0	0	0
141	Davidson-1994b	1994	59	141	3	Italy	Mediterranean	Not Specified	Unknown	L-AmB	L-AmB	11	Yes	2	2	1	1	0	1
142	Seaman-1995	1995	60	142	1	Sudan	Eastern Africa	Non-randomised	Unknown	L-AmB	L-AmB	18	Yes	2	2	2	0	0	2
143	Seaman-1995	1995	60	143	2	Sudan	Eastern Africa	Non-randomised	Unknown	L-AmB	L-AmB	19	Yes	3	3	3	0	0	3
144	Seaman-1995	1995	60	144	3	Sudan	Eastern Africa	Non-randomised	Unknown	L-AmB	L-AmB	12	Yes	1	1	1	0	0	1
145	Sundar-2002a	2002	61	145	1	India	India Subcontinent	Randomised	Blinded	L-AmB	L-AmB	28	No	0	0	0	0	0	0
146	Sundar-2002a	2002	61	146	2	India	India Subcontinent	Randomised	Blinded	L-AmB	L-AmB	28	No	0	0	0	0	0	0
147	Sundar-2002a	2002	61	147	3	India	India Subcontinent	Randomised	Blinded	L-AmB	L-AmB	28	No	0	0	0	0	0	0
148	Thakur-2001b	2001	62	148	1	India	India Subcontinent	Non-randomised	Unknown	AMBd	AMBd	309	No	0	0	0	0	0	0
149	Musa-2010	2010	63	149	1	Sudan	Eastern Africa	Randomised	Open	Paromomycin	Paromomycin	21	Assumed No_deaths	0	0	0	0	0	0
150	Musa-2010	2010	63	150	2	Sudan	Eastern Africa	Randomised	Open	Paromomycin	Paromomycin	21	Assumed No_deaths	0	0	0	0	0	0
151	Sherwood-1994	1994	64	151	1	Kenya	Eastern Africa	Non-randomised	Unknown	Sitamaquine	Sitamaquine	4	Assumed No_deaths	0	0	0	0	0	0
152	Sherwood-1994	1994	64	152	2	Kenya	Eastern Africa	Non-randomised	Unknown	Sitamaquine	Sitamaquine	4	Assumed No_deaths	0	0	0	0	0	0
153	Sherwood-1994	1994	64	153	3	Kenya	Eastern Africa	Non-randomised	Unknown	Sitamaquine	Sitamaquine	8	Assumed No_deaths	0	0	0	0	0	0
154	Dietze-2001	2001	65	154	1	Brazil	South America	Non-randomised	Open	Sitamaquine	Sitamaquine	4	Assumed No_deaths	0	0	0	0	0	0
155	Dietze-2001	2001	65	155	2	Brazil	South America	Non-randomised	Open	Sitamaquine	Sitamaquine	6	Assumed No_deaths	0	0	0	0	0	0
156	Dietze-2001	2001	65	156	3	Brazil	South America	Non-randomised	Open	Sitamaquine	Sitamaquine	6	Assumed No_deaths	0	0	0	0	0	0
157	Dietze-2001	2001	65	157	4	Brazil	South America	Non-randomised	Open	Sitamaquine	Sitamaquine	5	Assumed No_deaths	0	0	0	0	0	0
158	Dietze-2001	2001	65	158	5	Brazil	South America	Non-randomised	Open	Sitamaquine	Sitamaquine	1	Assumed No_deaths	0	0	0	0	0	0
159	Rahman-2011	2011	66	159	1	Bangladesh	India Subcontinent	Non-randomised	Open	Miltefosine	Miltefosine	977	Yes	13	6	2	3	1	3
160	Sinha-2011	2011	67	160	1	India	India Subcontinent	Non-randomised	Open	Paromomycin	Paromomycin	494	Yes	15	2			2	2
161	Bhattacharya-2007	2007	68	161	1	India	India Subcontinent	Non-randomised	Open	Miltefosine	Miltefosine	1132	Yes	16	3	3	0	0	3
162	Jha-1998a	1998	69	162	1	India	India Subcontinent	Randomised	Open	Paromomycin	Paromomycin	30	Assumed No_deaths	0	0	0	0	0	0
163	Jha-1998a	1998	69	163	2	India	India Subcontinent	Randomised	Open	Paromomycin	Paromomycin	30	Assumed No_deaths	0	0	0	0	0	0
164	Jha-1998a	1998	69	164	3	India	India Subcontinent	Randomised	Open	Paromomycin	Paromomycin	30	Assumed No_deaths	0	0	0	0	0	0
165	Jha-1998a	1998	69	165	4	India	India Subcontinent	Randomised	Open	PA	PA	30	Assumed No_deaths	0	0	0	0	0	0
166	Thakur-1988	1988	70	166	1	India	India Subcontinent	Randomised	Unknown	PA	PA	58	Assumed No_deaths	0	0	0	0	0	0
167	Thakur-1988	1988	70	167	2	India	India Subcontinent	Randomised	Unknown	PA	PA	61	Assumed No_deaths	0	0	0	0	0	0
168	Thakur-1988	1988	70	168	3	India	India Subcontinent	Randomised	Unknown	PA	PA	62	Assumed No_deaths	0	0	0	0	0	0
169	Thakur-1988	1988	70	169	4	India	India Subcontinent	Randomised	Unknown	PA	PA	63	Assumed No_deaths	0	0	0	0	0	0
170	Thakur-1988	1988	70	170	5	India	India Subcontinent	Randomised	Unknown	PA	PA	63	Assumed No_deaths	0	0	0	0	0	0
171	Thakur-1988	1988	70	171	6	India	India Subcontinent	Randomised	Unknown	PA	PA	64	Assumed No_deaths	0	0	0	0	0	0
172	Mueller-2008	2008	71	172	1	Uganda	Eastern Africa	Non-randomised	Unknown	PA	PA	161	Yes	8	6	6	0	0	6	In hospital death counted as occuring within 30 days
173	Mueller-2008	2008	71	173	2	Uganda	Eastern Africa	Non-randomised	Unknown	AMBd	AMBd	210	Yes	14	10	10	0	0	10	In hospital death counted as occuring within 30 days
174	Khalil-2014	2014	72	174	1	Ethiopia, Sudan	Eastern Africa	Randomised	Open	L-AmB	L-AmB	63	Yes	0	0	0	0	0	0
175	Khalil-2014	2014	72	175	2	Ethiopia, Sudan	Eastern Africa	Randomised	Open	L-AmB (Single dose)	L-AmB (Single dose)	21	Yes	1	1			1	1
176	Khalil-2014	2014	72	176	3	Ethiopia, Sudan	Eastern Africa	Randomised	Open	L-AmB (Single dose)	L-AmB (Single dose)	40	Yes	0	0	0	0	0	0
177	Davidson-1996	1996	73	177	1	Italy, Brazil, UK	Multi-Regional	Non-randomised	Unknown	L-AmB	L-AmB	13	Assumed No_deaths	0	0	0	0	0	0
178	Davidson-1996	1996	73	178	2	Italy, Brazil, UK	Multi-Regional	Non-randomised	Unknown	L-AmB	L-AmB	42	Assumed No_deaths	0	0	0	0	0	0
179	Davidson-1996	1996	73	179	3	Italy, Brazil, UK	Multi-Regional	Non-randomised	Unknown	L-AmB	L-AmB	32	Assumed No_deaths	0	0	0	0	0	0
180	Davidson-1996	1996	73	180	4	Italy, Brazil, UK	Multi-Regional	Non-randomised	Unknown	L-AmB	L-AmB	1	Assumed No_deaths	0	0	0	0	0	0
181	Sundar-2009b	2009	74	181	1	India	India Subcontinent	Randomised	Open	Paromomycin	Paromomycin	217	No	0	0	0	0	0	0
182	Sundar-2009b	2009	74	182	2	India	India Subcontinent	Randomised	Open	Paromomycin	Paromomycin	112	No	0	0	0	0	0	0
183	Sundar-2000a	2000	75	183	1	India	India Subcontinent	Non-randomised	Unknown	AMBd	AMBd	70	Yes	1	1	0	1	0	0
184	Sundar-1997	1997	76	184	1	India	India Subcontinent	Randomised	Open	Amphotericin b fat/lipid/colloid/cholesterol	Amphotericin b fat/lipid/colloid/cholesterol	19	Assumed No_deaths	0	0	0	0	0	0
185	Sundar-1997	1997	76	185	2	India	India Subcontinent	Randomised	Open	Amphotericin b fat/lipid/colloid/cholesterol	Amphotericin b fat/lipid/colloid/cholesterol	20	Assumed No_deaths	0	0	0	0	0	0
186	Sundar-1997	1997	76	186	3	India	India Subcontinent	Randomised	Open	Amphotericin b fat/lipid/colloid/cholesterol	Amphotericin b fat/lipid/colloid/cholesterol	21	Assumed No_deaths	0	0	0	0	0	0
187	Sundar-2003b	2003	77	187	1	India	India Subcontinent	Non-randomised	Open	L-AmB (Single dose)	L-AmB (Single dose)	203	Yes	2	2	1	1	0	1
188	Sundar-2010	2010	78	188	1	India	India Subcontinent	Randomised	Open	L-AmB (Single dose)	L-AmB (Single dose)	304	Assumed No_deaths	0	0	0	0	0	0
189	Sundar-2010	2010	78	189	2	India	India Subcontinent	Randomised	Open	AMBd	AMBd	108	Assumed No_deaths	0	0	0	0	0	0
190	Musa-2012	2012	79	190	1	Sudan, Ethiopia, Kenya, Uganda	Eastern Africa	Randomised	Open	Paromomycin	Paromomycin	205	Yes	8	1	1	0	0	1
191	Musa-2012	2012	79	191	2	Sudan, Ethiopia, Kenya, Uganda	Eastern Africa	Randomised	Open	PA	PA	386	Yes	17	4	3	1	0	3
192	Musa-2012	2012	79	192	3	Sudan, Ethiopia, Kenya, Uganda	Eastern Africa	Randomised	Open	Paromomycin + PA	PA + Paromomycin	381	Yes	16	2	1	1	0	1
193	Zijlstra-1993	1993	80	193	1	Sudan	Eastern Africa	Randomised	Unknown	PA	PA	38	Yes	2	2	2	0	0	2	The 7 deaths were described as occuring during "initial treatmet"
194	Zijlstra-1993	1993	80	194	2	Sudan	Eastern Africa	Randomised	Unknown	PA	PA	29	Yes	3	3	3	0	0	3	The 7 deaths were described as occuring during "initial treatmet"
195	Zijlstra-1993	1993	80	195	3	Sudan	Eastern Africa	Randomised	Unknown	PA	PA	37	Yes	2	2	2	0	0	2	The 7 deaths were described as occuring during "initial treatmet"
196	Sundar-1998c	1998	81	196	1	India	India Subcontinent	Randomised	Open	Amphotericin b fat/lipid/colloid/cholesterol	Amphotericin b fat/lipid/colloid/cholesterol	27	No	0	0	0	0	0	0
197	Sundar-1998c	1998	81	197	2	India	India Subcontinent	Randomised	Open	Amphotericin b fat/lipid/colloid/cholesterol	Amphotericin b fat/lipid/colloid/cholesterol	24	Yes	1	1	1	0	0	1
198	Sundar-1998c	1998	81	198	3	India	India Subcontinent	Randomised	Open	Amphotericin b fat/lipid/colloid/cholesterol	Amphotericin b fat/lipid/colloid/cholesterol	26	No	0	0	0	0	0	0
199	Dietze-1993	1993	82	199	1	Brazil	South America	Non-randomised	Open	Amphotericin b fat/lipid/colloid/cholesterol	Amphotericin b fat/lipid/colloid/cholesterol	10	Assumed No_deaths	0	0	0	0	0	0
200	Dietze-1993	1993	82	200	2	Brazil	South America	Non-randomised	Open	Amphotericin b fat/lipid/colloid/cholesterol	Amphotericin b fat/lipid/colloid/cholesterol	10	Assumed No_deaths	0	0	0	0	0	0
201	Sundar-2001	2001	83	201	1	India	India Subcontinent	Randomised	Open	L-AmB (Single dose)	L-AmB (Single dose)	46	Assumed No_deaths	0	0	0	0	0	0
202	Sundar-2001	2001	83	202	2	India	India Subcontinent	Randomised	Open	L-AmB	L-AmB	45	Assumed No_deaths	0	0	0	0	0	0
203	Dietze-1995	1995	84	203	1	Brazil	South America	Non-randomised	Open	Amphotericin b fat/lipid/colloid/cholesterol	Amphotericin b fat/lipid/colloid/cholesterol	10	Assumed No_deaths	0	0	0	0	0	0
204	Chunge-1990	1990	85	204	1	Kenya	Eastern Africa	Not Specified	Unknown	PA	PA	11	Yes	0	0	0	0	0	0
205	Chunge-1990	1990	85	205	2	Kenya	Eastern Africa	Not Specified	Unknown	Aminosidine sulphate or Paromomycin	Paromomycin	19	Yes	0	0	0	0	0	0
206	Chunge-1990	1990	85	206	3	Kenya	Eastern Africa	Not Specified	Unknown	Aminosidine sulphate or Paromomycin + SSG	PA + Paromomycin	23	Yes	0	0	0	0	0	0
207	Thakur-2000b	2000	86	207	1	India	India Subcontinent	Randomised	Open	Paromomycin	Paromomycin	30	Assumed No_deaths	0	0	0	0	0	0
208	Thakur-2000b	2000	86	208	2	India	India Subcontinent	Randomised	Open	Paromomycin	Paromomycin	30	Assumed No_deaths	0	0	0	0	0	0
209	Thakur-2000b	2000	86	209	3	India	India Subcontinent	Randomised	Open	Paromomycin	Paromomycin	30	Assumed No_deaths	0	0	0	0	0	0
210	Thakur-2000b	2000	86	210	4	India	India Subcontinent	Randomised	Open	PA	PA	30	Assumed No_deaths	0	0	0	0	0	0
211	Thakur-1992b	1992	87	211	1	India	India Subcontinent	Non-randomised	Unknown	Aminosidine/paromomycin + SSG	PA + Paromomycin	24	Yes	2	2	2	0	0	2
212	Sundar-1998b	1998	88	212	1	India	India Subcontinent	Non-randomised	Unknown	Miltefosine	Miltefosine	5	No	0	0	0	0	0	0
213	Sundar-1998b	1998	88	213	2	India	India Subcontinent	Non-randomised	Unknown	Miltefosine	Miltefosine	5	No	0	0	0	0	0	0
214	Sundar-1998b	1998	88	214	3	India	India Subcontinent	Non-randomised	Unknown	Miltefosine	Miltefosine	5	No	0	0	0	0	0	0
215	Sundar-1998b	1998	88	215	4	India	India Subcontinent	Non-randomised	Unknown	Miltefosine	Miltefosine	5	No	0	0	0	0	0	0
216	Sundar-1998b	1998	88	216	5	India	India Subcontinent	Non-randomised	Unknown	Miltefosine	Miltefosine	5	No	1	0	0	0	0	0
217	Sundar-1998b	1998	88	217	6	India	India Subcontinent	Non-randomised	Unknown	Miltefosine	Miltefosine	5	Yes	4	1	1	0	0	1
218	Jha-1995	1995	89	218	1	India	India Subcontinent	Non-randomised	Unknown	AMBd	AMBd	34	Yes	1	1	1	0	0	1
219	Mondal-2010	2010	90	219	1	India	India Subcontinent	Randomised	Unknown	L-AmB (Single dose)	L-AmB (Single dose)	5	Assumed No_deaths	0	0	0	0	0	0
220	Mondal-2010	2010	90	220	2	India	India Subcontinent	Randomised	Unknown	L-AmB (Single dose)	L-AmB (Single dose)	10	Assumed No_deaths	0	0	0	0	0	0
221	Mondal-2010	2010	90	221	3	India	India Subcontinent	Randomised	Unknown	L-AmB	L-AmB	10	Assumed No_deaths	0	0	0	0	0	0
222	Veeken-2000	2000	91	222	1	Sudan	Eastern Africa	Non-randomised	Open	PA	PA	245	Yes	8	8	6	2	0	6	22 deaths during treatment; and 4 after discharge (Table 4 of the manuscript)
223	Veeken-2000	2000	91	223	2	Sudan	Eastern Africa	Non-randomised	Open	PA	PA	271	Yes	18	18	16	2	0	16	22 deaths during treatment; and 4 after discharge (Table 4 of the manuscript)
224	Mishra-1992	1992	92	224	1	India	India Subcontinent	Randomised	Blinded	AMBd	AMBd	60	No	0	0	0	0	0	0
225	Mishra-1992	1992	92	225	2	India	India Subcontinent	Randomised	Blinded	Pentamidine	Pentamidine	60	Yes	2	1	1	0	0	1
226	Mishra-1994	1994	93	226	1	India	India Subcontinent	Randomised	Open	AMBd	AMBd	40	Assumed No_deaths	0	0	0	0	0	0
227	Mishra-1994	1994	93	227	2	India	India Subcontinent	Randomised	Open	PA	PA	40	Assumed No_deaths	0	0	0	0	0	0
228	Rijal-2010	2010	94	228	1	Nepal	India Subcontinent	Non-randomised	Unknown	PA	PA	198	Yes	5	5	5	0	0	5
229	Thakur-1996b	1996	95	229	1	India	India Subcontinent	Randomised	Open	L-AmB	L-AmB	10	No	0	0	0	0	0	0
230	Thakur-1996b	1996	95	230	2	India	India Subcontinent	Randomised	Open	L-AmB	L-AmB	10	Yes	1	1	0	1	0	0
231	Thakur-1996b	1996	95	231	3	India	India Subcontinent	Randomised	Open	L-AmB	L-AmB	10	No	0	0	0	0	0	0
232	Berman-1998	1998	96	232	1	India, Brazil, Kenya	Multi-Regional	Partially Randomised	Open	L-AmB	L-AmB	33	Assumed No_deaths	0	0	0	0	0	0
233	Berman-1998	1998	96	233	2	India, Brazil, Kenya	Multi-Regional	Partially Randomised	Open	L-AmB	L-AmB	24	Assumed No_deaths	0	0	0	0	0	0
234	Berman-1998	1998	96	234	3	India, Brazil, Kenya	Multi-Regional	Partially Randomised	Open	L-AmB	L-AmB	15	Assumed No_deaths	0	0	0	0	0	0
235	Berman-1998	1998	96	235	4	India, Brazil, Kenya	Multi-Regional	Partially Randomised	Open	L-AmB	L-AmB	15	Assumed No_deaths	0	0	0	0	0	0
236	Patra-2012	2012	97	236	1	India	India Subcontinent	Non-randomised	Unknown	Miltefosine	Miltefosine	71	Assumed No_deaths	0	0	0	0	0	0
237	Thakur-1993b	1993	98	237	1	India	India Subcontinent	Randomised	Unknown	AMBd	AMBd	75	Assumed No_deaths	0	0	0	0	0	0
238	Thakur-1993b	1993	98	238	2	India	India Subcontinent	Randomised	Unknown	PA	PA	75	Assumed No_deaths	0	0	0	0	0	0
239	Mishra-1985	1985	99	239	1	India	India Subcontinent	Non-randomised	Unknown	Metronidazole	Metronidazole	10	Assumed No_deaths	0	0	0	0	0	0
240	Figueras Nadal-2003	2003	100	240	1	Spain	Mediterranean	Non-randomised	Open	L-AmB	L-AmB	32	Assumed No_deaths	0	0	0	0	0	0
241	Singh-2010	2010	101	241	1	India	India Subcontinent	Randomised	Unknown	AMBd	AMBd	302	Assumed No_deaths	15	0	0	0	0	0
242	Singh-2010	2010	101	242	2	India	India Subcontinent	Randomised	Unknown	AMBd	AMBd	303	Assumed No_deaths	12	0	0	0	0	0
243	Castagnola-1996	1996	102	243	1	Italy	Mediterranean	Non-randomised	Unknown	L-AmB	L-AmB	16	Assumed No_deaths	0	0	0	0	0	0
244	Castagnola-1996	1996	102	244	2	Italy	Mediterranean	Non-randomised	Unknown	L-AmB	L-AmB	10	Assumed No_deaths	0	0	0	0	0	0
245	Thakur-1993a	1993	103	245	1	India	India Subcontinent	Non-randomised	Unknown	AMBd	AMBd	50	Assumed No_deaths	0	0	0	0	0	0
246	Bhattacharya-2004	2004	104	246	1	India	India Subcontinent	Non-randomised	Open	Miltefosine	Miltefosine	80	Yes	1	1	1	0	0	1
247	Singh-2006a	2006	105	247	1	India	India Subcontinent	Non-randomised	Unknown	Miltefosine	Miltefosine	64	Assumed No_deaths	0	0	0	0	0	0
248	Singh-2006b	2006	106	248	1	India	India Subcontinent	Randomised	Unknown	Miltefosine	Miltefosine	44	Assumed No_deaths	0	0	0	0	0	0
249	Singh-2006b	2006	106	249	2	India	India Subcontinent	Randomised	Unknown	Miltefosine	Miltefosine	20	Assumed No_deaths	0	0	0	0	0	0
250	Singh-2006b	2006	106	250	3	India	India Subcontinent	Randomised	Unknown	AMBd	AMBd	38	Assumed No_deaths	0	0	0	0	0	0
251	Singh-2006b	2006	106	251	4	India	India Subcontinent	Randomised	Unknown	AMBd	AMBd	23	Assumed No_deaths	0	0	0	0	0	0
252	Sundar-2003a	2003	107	252	1	India	India Subcontinent	Non-randomised	Open	Miltefosine	Miltefosine	21	Assumed No_deaths	0	0	0	0	0	0
253	Sundar-2003a	2003	107	253	2	India	India Subcontinent	Non-randomised	Open	Miltefosine	Miltefosine	18	Assumed No_deaths	0	0	0	0	0	0
254	Karimi-1998	1998	108	254	1	Iran	Central Asia	Randomised	Unknown	PA	PA	25	Assumed No_deaths	0	0	0	0	0	0
255	Karimi-1998	1998	108	255	2	Iran	Central Asia	Randomised	Unknown	PA	PA	25	Assumed No_deaths	0	0	0	0	0	0
256	Karimi-1998	1998	108	256	3	Iran	Central Asia	Randomised	Unknown	PA	PA	25	Assumed No_deaths	0	0	0	0	0	0
257	di Martino-1997	1997	109	257	1	Italy	Mediterranean	Non-randomised	Open	L-AmB	L-AmB	11	Assumed No_deaths	0	0	0	0	0	0
258	di Martino-1997	1997	109	258	2	Italy	Mediterranean	Non-randomised	Open	L-AmB	L-AmB	13	Assumed No_deaths	0	0	0	0	0	0
259	di Martino-1997	1997	109	259	3	Italy	Mediterranean	Non-randomised	Open	L-AmB	L-AmB	66	Assumed No_deaths	0	0	0	0	0	0
260	di Martino-1997	1997	109	260	4	Italy	Mediterranean	Non-randomised	Open	L-AmB	L-AmB	16	Assumed No_deaths	0	0	0	0	0	0
261	Syriopoulou-2003	2003	110	261	1	Greece	Mediterranean	Non-randomised	Open	L-AmB	L-AmB	41	Assumed No_deaths	0	0	0	0	0	0
262	Syriopoulou-2003	2003	110	262	2	Greece	Mediterranean	Non-randomised	Open	L-AmB	L-AmB	30	Assumed No_deaths	0	0	0	0	0	0
263	Syriopoulou-2003	2003	110	263	3	Greece	Mediterranean	Non-randomised	Open	PA	PA	52	Assumed No_deaths	0	0	0	0	0	0
264	Haidar-2001	2001	111	264	1	Yemen	Central Asia	Non-randomised	Unknown	PA	PA	32	Yes	1	1	1	0	0	1
265	Tobaigy-1986	1986	112	265	1	Saudi Arabia	Central Asia	Not Specified	Unknown	Allulopurinol	Allulopurinol	7	Assumed No_deaths	0	0	0	0	0	0
266	Tobaigy-1986	1986	112	266	2	Saudi Arabia	Central Asia	Not Specified	Unknown	PA	PA	9	Assumed No_deaths	0	0	0	0	0	0
267	Sahay-1996	1996	113	267	1	India	India Subcontinent	Non-randomised	Unknown	AMBd	AMBd	32	Assumed No_deaths	0	0	0	0	0	0
268	Mishra-1991	1991	114	268	1	India	India Subcontinent	Non-randomised	Unknown	AMBd	AMBd	15	Assumed No_deaths	0	0	0	0	0	0
269	Das-2005	2005	115	269	1	India	India Subcontinent	Non-randomised	Unknown	PA	PA	182	Assumed No_deaths	0	0	0	0	0	0
270	Chowdhury-1991	1991	116	270	1	Bangladesh	India Subcontinent	Non-randomised	Unknown	PA	PA	1273	Yes	21	21	6	0	15	21
271	Rees-1984	1984	117	271	1	Kenya	Eastern Africa	Non-randomised	Unknown	PA	PA	16	Yes	1	1	1	0	0	1
272	Rijal-2003	2003	118	272	1	Nepal	India Subcontinent	Non-randomised	Open	PA	PA	120	Yes	6	4	4	0	0	4
273	Thakur-1998c	1998	119	273	1	India	India Subcontinent	Randomised	Unknown	AMBd	AMBd	65	Assumed No_deaths	0	0	0	0	0	0
274	Thakur-1998c	1998	119	274	2	India	India Subcontinent	Randomised	Unknown	AMBd	AMBd	65	Assumed No_deaths	0	0	0	0	0	0
275	Das-2001	2001	120	275	1	India	India Subcontinent	Randomised	Unknown	Pentamidine + Allopurinol	Pentamidine + Allopurinol	80	Assumed No_deaths	0	0	0	0	0	0
276	Das-2001	2001	120	276	2	India	India Subcontinent	Randomised	Unknown	Pentamidine	Pentamidine	78	Assumed No_deaths	2	0	0	0	0	0
277	Sundar-1999b	1999	121	277	1	India	India Subcontinent	Randomised	Open	Amphotericin b fat/lipid/colloid/cholesterol	Amphotericin b fat/lipid/colloid/cholesterol	28	Assumed No_deaths	0	0	0	0	0	0
278	Sundar-1999b	1999	121	278	2	India	India Subcontinent	Randomised	Open	Amphotericin b fat/lipid/colloid/cholesterol	Amphotericin b fat/lipid/colloid/cholesterol	30	Assumed No_deaths	0	0	0	0	0	0
279	Jha-1991	1991	122	279	1	India	India Subcontinent	Not Specified	Unknown	Pentamidine	Pentamidine	175	Yes	1	1	1	0	0	1
280	Jha-1991	1991	122	280	2	India	India Subcontinent	Not Specified	Unknown	Pentamidine	Pentamidine	65	Yes	6	6	6	0	0	6
281	Singh-1995	1995	123	281	1	India	India Subcontinent	Not Specified	Unknown	PA	PA	32	Assumed No_deaths	0	0	0	0	0	0
282	Singh-1995	1995	123	282	2	India	India Subcontinent	Not Specified	Unknown	PA + Allopurinol	PA + Allopurinol	32	Assumed No_deaths	0	0	0	0	0	0
283	Singh-1995	1995	123	283	3	India	India Subcontinent	Not Specified	Unknown	PA + Ketoconazole	PA + Ketoconazole	32	Assumed No_deaths	0	0	0	0	0	0
284	Singh-1995	1995	123	284	4	India	India Subcontinent	Not Specified	Unknown	PA + Levamisole	PA + Levamisole	32	Assumed No_deaths	0	0	0	0	0	0
285	Giri-1994b	1994	124	285	1	India	India Subcontinent	Non-randomised	Unknown	AMBd	AMBd	100	Assumed No_deaths	0	0	0	0	0	0
286	Lal-1996	1996	125	286	1	India	India Subcontinent	Non-randomised	Unknown	Roxithromycin	Roxithromycin	54	Assumed No_deaths	0	0	0	0	0	0
287	Giri-1994a	1994	126	287	1	India	India Subcontinent	Non-randomised	Unknown	AMBd	AMBd	25	Assumed No_deaths	0	0	0	0	0	0
288	Thakur-1984a	1984	127	288	1	India	India Subcontinent	Not Specified	Unknown	PA	PA	658	No	0	0	0	0	0	0
289	Thakur-1984a	1984	127	289	2	India	India Subcontinent	Not Specified	Unknown	Pentamidine	Pentamidine	92	Yes	5	5	5	0	0	5
290	Jha-1998b	1998	128	290	1	India	India Subcontinent	Non-randomised	Unknown	Fluconazole	Fluconazole	20	Assumed No_deaths	0	0	0	0	0	0
291	Ostyn-2014	2014	129	291	1	India, Nepal	India Subcontinent	Non-randomised	Unknown	Miltefosine	Miltefosine	1016	Yes	4	4	0	4	0	0
292	Sinha-2010	2010	130	292	1	India	India Subcontinent	Non-randomised	Unknown	L-AmB	L-AmB	251	Yes	3	3	1	2	0	1
293	Mueller-2006	2006	131	293	1	Sudan	Eastern Africa	Non-randomised	Unknown	L-AmB	L-AmB	64	Assumed No_deaths	0	0	0	0	0	0
294	Cota-2014	2014	132	294	1	Brazil	South America	Non-randomised	Unknown	PA	PA	12	Yes							Results presented at study level; cant break down into study arms
295	Cota-2014	2014	132	295	2	Brazil	South America	Non-randomised	Unknown	AMBd	AMBd	53	Yes							Results presented at study level; cant break down into study arms
296	Cota-2014	2014	132	296	3	Brazil	South America	Non-randomised	Unknown	L-AmB	L-AmB	25	Yes							Results presented at study level; cant break down into study arms
297	Sudarshan-2011	2011	133	297	1	India	India Subcontinent	Randomised	Unknown	L-AmB (Single dose)	L-AmB (Single dose)	13	Assumed No_deaths	0	0	0	0	0	0
298	Sudarshan-2011	2011	133	298	2	India	India Subcontinent	Randomised	Unknown	Amphotericin b fat/lipid/colloid/cholesterol	Amphotericin b fat/lipid/colloid/cholesterol	33	Assumed No_deaths	0	0	0	0	0	0
299	Sundar-1998a	1998	134	299	1	India	India Subcontinent	Non-randomised	Unknown	Atovaquone	Atovaquone	15	Assumed No_deaths	0	0	0	0	0	0
300	Sundar-1998a	1998	134	300	2	India	India Subcontinent	Non-randomised	Unknown	Atovaquone + Fluconazole	Atovaquone + Fluconazole	13	Assumed No_deaths	0	0	0	0	0	0
301	Adam-2009	2009	135	301	1	Sudan	Eastern Africa	Non-randomised	Unknown	PA	PA	42	Yes	4	4	4	0	0	4
302	Shahian-2009	2009	136	302	1	Iran	Central Asia	Non-randomised	Unknown	PA	PA	20	Assumed No_deaths	0	0	0	0	0	0
303	Villanueva-2000	2000	137	303	1	Not stated	Multi-Regional	Non-randomised	Unknown	PA	PA	23	Yes							Results presented at study level; cant break down into study arms
304	Villanueva-2000	2000	137	304	2	Not stated	Multi-Regional	Non-randomised	Unknown	Amphotericin b fat/lipid/colloid/cholesterol	Amphotericin b fat/lipid/colloid/cholesterol	3	Yes							Results presented at study level; cant break down into study arms
305	Villanueva-2000	2000	137	305	3	Not stated	Multi-Regional	Non-randomised	Unknown	Amphotericin b fat/lipid/colloid/cholesterol	Amphotericin b fat/lipid/colloid/cholesterol	3	Yes							Results presented at study level; cant break down into study arms
306	Villanueva-2000	2000	137	306	4	Not stated	Multi-Regional	Non-randomised	Unknown	L-AmB	L-AmB	1	Yes							Results presented at study level; cant break down into study arms
307	Villanueva-2000	2000	137	307	5	Not stated	Multi-Regional	Non-randomised	Unknown	No drug	No drug	2	Yes							Results presented at study level; cant break down into study arms
308	Thakur-1992a	1992	138	308	1	India	India Subcontinent	Randomised	Unknown	PA	PA	10	Assumed No_deaths	0	0	0	0	0	0
309	Thakur-1992a	1992	138	309	2	India	India Subcontinent	Randomised	Unknown	PA + Verapamil	PA + Verapamil	10	Assumed No_deaths	0	0	0	0	0	0
310	Thakur-1992a	1992	138	310	3	India	India Subcontinent	Randomised	Unknown	PA	PA	10	Assumed No_deaths	0	0	0	0	0	0
311	Thakur-1992a	1992	138	311	4	India	India Subcontinent	Randomised	Unknown	Pentamidine	Pentamidine	10	Assumed No_deaths	0	0	0	0	0	0
312	Thakur-1998a	1998	139	312	1	India	India Subcontinent	Non-randomised	Unknown	AMBd	AMBd	75	Yes	3	3	2	0	1	3	2 deaths occurred on first day; time for third death not clear
313	Goswami-2016	2016	140	313	1	India	India Subcontinent	Randomised	Open	L-AmB	L-AmB	60	Assumed No_deaths	0	0	0	0	0	0
314	Goswami-2016	2016	140	314	2	India	India Subcontinent	Randomised	Open	L-AmB	L-AmB	60	Assumed No_deaths	0	0	0	0	0	0
315	Jamil-2015	2015	141	315	1	Bangladesh	India Subcontinent	Non-randomised	Open	Paromomycin	Paromomycin	120	Yes	6	1	0	1	0	0
316	Sundar-2015	2015	142	316	1	India	India Subcontinent	Non-randomised	Open	L-AmB (Single dose)	L-AmB (Single dose)	15	Assumed No_deaths	3	0	0	0	0	0
317	Sundar-2015	2015	142	317	2	India	India Subcontinent	Non-randomised	Open	L-AmB (Single dose)	L-AmB (Single dose)	15	Assumed No_deaths	0	0	0	0	0	0
318	Sundar-2014	2014	143	318	1	India	India Subcontinent	Randomised	Open	Amphotericin b fat/lipid/colloid/cholesterol	Amphotericin b fat/lipid/colloid/cholesterol	376	Yes	4	2	1	1	0	1
319	Sundar-2014	2014	143	319	2	India	India Subcontinent	Randomised	Open	L-AmB (Single dose)	L-AmB (Single dose)	124	No	2	0	0	0	0	0
320	Mondal-2014	2014	144	320	1	Bangladesh	India Subcontinent	Non-randomised	Unknown	L-AmB (Single dose)	L-AmB (Single dose)	300	Yes	1	1	1	0	0	1
321	Rashid-1994	1994	145	321	1	Kenya	Eastern Africa	Non-randomised	Open	Ketoconazole	Ketoconazole	7	No	0	0	0	0	0	0
322	Sundar-2019	2019	147	322	1	India	India Subcontinent	Non-randomised	Unknown	L-AmB (Single dose)	L-AmB (Single dose)	1143	No	0	0	0	0	0	0
323	Diro-2019	2019	148	323	1	Ethiopia	Eastern Africa	Randomised	Open	L-AmB + Miltefosine	L-AmB + Miltefosine	39	Yes	8	3	1	2	0	1
324	Diro-2019	2019	148	324	2	Ethiopia	Eastern Africa	Randomised	Open	L-AmB	L-AmB	19	Yes	2	1	1	0	0	1
325	Mbui-2018	2018	149	325	1	Kenya, Uganda	Eastern Africa	Non-randomised	Open	Miltefosine	Miltefosine	30	Assumed No_deaths	2	0	0	0	0	0
326	Borges-2017	2017	154	326	1	Brazil	South America	Randomised	Open	PA	PA	51	No	3	0	0	0	0	0
327	Borges-2017	2017	154	327	2	Brazil	South America	Randomised	Open	AMBd	AMBd	50	No	2	0	0	0	0	0
328	Wasunna-2016	2016	155	328	1	Kenya, Sudan	Eastern Africa	Randomised	Open	L-AmB + PA	L-AmB + PA	51	Yes	2	1	1	0	0	1
329	Wasunna-2016	2016	155	329	2	Kenya, Sudan	Eastern Africa	Randomised	Open	L-AmB + Miltefosine	L-AmB + Miltefosine	49	Yes	2	1			1	1
330	Wasunna-2016	2016	155	330	3	Kenya, Sudan	Eastern Africa	Randomised	Open	Miltefosine	Miltefosine	51	No	0	0	0	0	0	0
331	Rahman-2017	2017	156	331	1	Bangladesh	India Subcontinent	Randomised	Open	L-AmB	L-AmB	158	Yes	1	1			1	1
332	Rahman-2017	2017	156	332	2	Bangladesh	India Subcontinent	Randomised	Open	L-AmB (Single) + Miltefosine	L-AmB (Single) + Miltefosine	142	Yes	3	2			2	2
333	Rahman-2017	2017	156	333	3	Bangladesh	India Subcontinent	Randomised	Open	L-AmB (Single) + Paromomycin	L-AmB (Single) + Paromomycin	159	No	0	0	0	0	0	0
334	Rahman-2017	2017	156	334	4	Bangladesh	India Subcontinent	Randomised	Open	Miltefosine + Paromomycin	Miltefosine + Paramomycin	142	No	3	0	0	0	0	0
335	Romero-2017	2017	159	335	1	Brazil	South America	Randomised	Open	PA	PA	112	Yes	21	1	1	0	0	1
336	Romero-2017	2017	159	336	2	Brazil	South America	Randomised	Open	AMBd	AMBd	45	No	0	0	0	0	0	0
337	Romero-2017	2017	159	337	3	Brazil	South America	Randomised	Open	L-AmB	L-AmB	109	No	22	0	0	0	0	0
338	Romero-2017	2017	159	338	4	Brazil	South America	Randomised	Open	L-AmB (Single) + PA	L-AmB (Single) + PA	112	Yes	29	1	1	0	0	1
339	Alborzi-2017	2017	165	339	1	Iran	Central Asia	Randomised	Open	PA	PA	25	Assumed No_deaths	0	0	0	0	0	0
340	Alborzi-2017	2017	165	340	2	Iran	Central Asia	Randomised	Open	PA	PA	25	Assumed No_deaths	0	0	0	0	0	0
341	Alborzi-2017	2017	165	341	3	Iran	Central Asia	Randomised	Open	PA	PA	25	Assumed No_deaths	0	0	0	0	0	0
342	Pandey-2017	2017	168	342	1	India	India Subcontinent	Non-randomised	Unknown	L-AmB (Single dose)	L-AmB (Single dose)	100	Assumed No_deaths	0	0	0	0	0	0
343	Pandey-2016	2016	169	343	1	India	India Subcontinent	Non-randomised	Open	Miltefosine	Miltefosine	646	Yes	44	11			11	11
344	Kimutai-2017	2017	170	344	1	Sudan, Ethiopia, Kenya, Uganda	Eastern Africa	Non-randomised	Open	PA + Paromomycin	PA + Paromomycin	3126	Yes	60	32	32	0	0	32	There were 32 deaths by end of treatment (which is by day 17)
345	Goyal-2018	2018	171	345	1	India	India Subcontinent	Non-randomised	Open	L-AmB (Single dose)	L-AmB (Single dose)	891	No	5	0	0	0	0	0
346	Goyal-2018	2018	171	346	2	India	India Subcontinent	Non-randomised	Open	L-AmB (Single) + Miltefosine	L-AmB (Single) + Miltefosine	358	No	0	0	0	0	0	0
347	Goyal-2018	2018	171	347	3	India	India Subcontinent	Non-randomised	Open	Paramomycin + Miltefosine	Miltefosine + Paramomycin	512	No	0	0	0	0	0	0

## Sheet: VL_SAEs_list_04_12_2019
Study	IDDO Tag	IDDO Arm_ID	Repeat.Instance	Country (ies)	Study.Region	Drug	SAE_Count	SAE_within_arm	Time of SAE (Days)	Time_group	SAEs_description	SAEs_group	Outcome	Relationship	Remark
Ritmeijer-2006	1	2	2	Ethiopia	Eastern Africa	Miltefosine	38	1	0_30	0_30	Death	Non-specific description	Death	Not clear
Ritmeijer-2006	1	2	2	Ethiopia	Eastern Africa	Miltefosine	39	2	0_30	0_30	Death	Non-specific description	Death	Not clear
Ritmeijer-2006	1	2	2	Ethiopia	Eastern Africa	Miltefosine	40	3	0_30	0_30	Death	Non-specific description	Death	Not clear
Ritmeijer-2006	1	2	2	Ethiopia	Eastern Africa	Miltefosine	41	4	0_30	0_30	Death	Non-specific description	Death	Not clear
Ritmeijer-2006	1	2	2	Ethiopia	Eastern Africa	Miltefosine	42	5	0_30	0_30	Death	Non-specific description	Death	Not clear
Ritmeijer-2006	1	2	2	Ethiopia	Eastern Africa	Miltefosine	43	6	0_30	0_30	Death	Non-specific description	Death	Not clear
Ritmeijer-2006	1	2	2	Ethiopia	Eastern Africa	Miltefosine	44	7	>30 days	>30 days	Death	Non-specific description	Death	Not clear
Ritmeijer-2006	1	2	2	Ethiopia	Eastern Africa	Miltefosine	45	8	>30 days	>30 days	Death	Non-specific description	Death	Not clear
Ritmeijer-2006	1	2	2	Ethiopia	Eastern Africa	Miltefosine	46	9	>30 days	>30 days	Death	Non-specific description	Death	Not clear
Ritmeijer-2006	1	2	2	Ethiopia	Eastern Africa	Miltefosine	47	10	>30 days	>30 days	Death	Non-specific description	Death	Not clear
Ritmeijer-2006	1	2	2	Ethiopia	Eastern Africa	Miltefosine	48	11	>30 days	>30 days	Death	Non-specific description	Death	Not clear
Ritmeijer-2006	1	2	2	Ethiopia	Eastern Africa	Miltefosine	49	12	>30 days	>30 days	Death	Non-specific description	Death	Not clear
Ritmeijer-2006	1	2	2	Ethiopia	Eastern Africa	Miltefosine	50	13	>30 days	>30 days	Death	Non-specific description	Death	Not clear
Ritmeijer-2006	1	2	2	Ethiopia	Eastern Africa	Miltefosine	51	14	>30 days	>30 days	Death	Non-specific description	Death	Not clear
Ritmeijer-2006	1	2	2	Ethiopia	Eastern Africa	Miltefosine	52	15	>30 days	>30 days	Death	Non-specific description	Death	Not clear
Ritmeijer-2006	1	2	2	Ethiopia	Eastern Africa	Miltefosine	53	16	>30 days	>30 days	Death	Non-specific description	Death	Not clear
Ritmeijer-2006	1	2	2	Ethiopia	Eastern Africa	Miltefosine	54	17	>30 days	>30 days	Death	Non-specific description	Death	Not clear
Ritmeijer-2006	1	2	2	Ethiopia	Eastern Africa	Miltefosine	55	18	>30 days	>30 days	Death	Non-specific description	Death	Not clear
Ritmeijer-2006	1	2	2	Ethiopia	Eastern Africa	Miltefosine	56	19	>30 days	>30 days	Death	Non-specific description	Death	Not clear
Ritmeijer-2006	1	2	2	Ethiopia	Eastern Africa	Miltefosine	57	20	>30 days	>30 days	Death	Non-specific description	Death	Not clear
Ritmeijer-2006	1	1	1	Ethiopia	Eastern Africa	PA	1	1	0_30	0_30	Death	Non-specific description	Death	Not clear
Ritmeijer-2006	1	1	1	Ethiopia	Eastern Africa	PA	2	2	0_30	0_30	Death	Non-specific description	Death	Not clear
Ritmeijer-2006	1	1	1	Ethiopia	Eastern Africa	PA	3	3	0_30	0_30	Death	Non-specific description	Death	Not clear
Ritmeijer-2006	1	1	1	Ethiopia	Eastern Africa	PA	4	4	0_30	0_30	Death	Non-specific description	Death	Not clear
Ritmeijer-2006	1	1	1	Ethiopia	Eastern Africa	PA	5	5	0_30	0_30	Death	Non-specific description	Death	Not clear
Ritmeijer-2006	1	1	1	Ethiopia	Eastern Africa	PA	6	6	0_30	0_30	Death	Non-specific description	Death	Not clear
Ritmeijer-2006	1	1	1	Ethiopia	Eastern Africa	PA	7	7	0_30	0_30	Death	Non-specific description	Death	Not clear
Ritmeijer-2006	1	1	1	Ethiopia	Eastern Africa	PA	8	8	0_30	0_30	Death	Non-specific description	Death	Not clear
Ritmeijer-2006	1	1	1	Ethiopia	Eastern Africa	PA	9	9	0_30	0_30	Death	Non-specific description	Death	Not clear
Ritmeijer-2006	1	1	1	Ethiopia	Eastern Africa	PA	10	10	0_30	0_30	Death	Non-specific description	Death	Not clear
Ritmeijer-2006	1	1	1	Ethiopia	Eastern Africa	PA	11	11	0_30	0_30	Death	Non-specific description	Death	Not clear
Ritmeijer-2006	1	1	1	Ethiopia	Eastern Africa	PA	12	12	0_30	0_30	Death	Non-specific description	Death	Not clear
Ritmeijer-2006	1	1	1	Ethiopia	Eastern Africa	PA	13	13	0_30	0_30	Death	Non-specific description	Death	Not clear
Ritmeijer-2006	1	1	1	Ethiopia	Eastern Africa	PA	14	14	0_30	0_30	Death	Non-specific description	Death	Not clear
Ritmeijer-2006	1	1	1	Ethiopia	Eastern Africa	PA	15	15	0_30	0_30	Death	Non-specific description	Death	Not clear
Ritmeijer-2006	1	1	1	Ethiopia	Eastern Africa	PA	16	16	0_30	0_30	Death	Non-specific description	Death	Not clear
Ritmeijer-2006	1	1	1	Ethiopia	Eastern Africa	PA	17	17	0_30	0_30	Death	Non-specific description	Death	Not clear
Ritmeijer-2006	1	1	1	Ethiopia	Eastern Africa	PA	18	18	0_30	0_30	Death	Non-specific description	Death	Not clear
Ritmeijer-2006	1	1	1	Ethiopia	Eastern Africa	PA	19	19	0_30	0_30	Death	Non-specific description	Death	Not clear
Ritmeijer-2006	1	1	1	Ethiopia	Eastern Africa	PA	20	20	0_30	0_30	Death	Non-specific description	Death	Not clear
Ritmeijer-2006	1	1	1	Ethiopia	Eastern Africa	PA	21	21	0_30	0_30	Death	Non-specific description	Death	Not clear
Ritmeijer-2006	1	1	1	Ethiopia	Eastern Africa	PA	22	22	0_30	0_30	Death	Non-specific description	Death	Not clear
Ritmeijer-2006	1	1	1	Ethiopia	Eastern Africa	PA	23	23	0_30	0_30	Death	Non-specific description	Death	Not clear
Ritmeijer-2006	1	1	1	Ethiopia	Eastern Africa	PA	24	24	0_30	0_30	Death	Non-specific description	Death	Not clear
Ritmeijer-2006	1	1	1	Ethiopia	Eastern Africa	PA	25	25	0_30	0_30	Death	Non-specific description	Death	Not clear
Ritmeijer-2006	1	1	1	Ethiopia	Eastern Africa	PA	26	26	0_30	0_30	Death	Non-specific description	Death	Not clear
Ritmeijer-2006	1	1	1	Ethiopia	Eastern Africa	PA	27	27	0_30	0_30	Death	Non-specific description	Death	Not clear
Ritmeijer-2006	1	1	1	Ethiopia	Eastern Africa	PA	28	28	0_30	0_30	Death	Non-specific description	Death	Not clear
Ritmeijer-2006	1	1	1	Ethiopia	Eastern Africa	PA	29	29	>30 days	>30 days	Death	Non-specific description	Death	Not clear
Ritmeijer-2006	1	1	1	Ethiopia	Eastern Africa	PA	30	30	>30 days	>30 days	Death	Non-specific description	Death	Not clear
Ritmeijer-2006	1	1	1	Ethiopia	Eastern Africa	PA	31	31	>30 days	>30 days	Death	Non-specific description	Death	Not clear
Ritmeijer-2006	1	1	1	Ethiopia	Eastern Africa	PA	32	32	>30 days	>30 days	Death	Non-specific description	Death	Not clear
Ritmeijer-2006	1	1	1	Ethiopia	Eastern Africa	PA	33	33	>30 days	>30 days	Death	Non-specific description	Death	Not clear
Ritmeijer-2006	1	1	1	Ethiopia	Eastern Africa	PA	34	34	>30 days	>30 days	Death	Non-specific description	Death	Not clear
Ritmeijer-2006	1	1	1	Ethiopia	Eastern Africa	PA	35	35	>30 days	>30 days	Death	Non-specific description	Death	Not clear
Ritmeijer-2006	1	1	1	Ethiopia	Eastern Africa	PA	36	36	>30 days	>30 days	Death	Non-specific description	Death	Not clear
Ritmeijer-2006	1	1	1	Ethiopia	Eastern Africa	PA	37	37	>30 days	>30 days	Death	Non-specific description	Death	Not clear
Laguna-2003	3	7	3	Spain	Mediterranean	PA	61	3	0_30	0_30	Clinical pancreatitis	Gastrointestinal disorders	Withdrawl	Not clear
Laguna-2003	3	7	3	Spain	Mediterranean	PA	62	4	0_30	0_30	Clinical pancreatitis	Gastrointestinal disorders	Withdrawl	Not clear
Laguna-2003	3	7	3	Spain	Mediterranean	PA	63	5	0_30	0_30	Clinical pancreatitis	Gastrointestinal disorders	Withdrawl	Not clear
Laguna-2003	3	7	3	Spain	Mediterranean	PA	64	6	0_30	0_30	Clinical pancreatitis	Gastrointestinal disorders	Withdrawl	Not clear
Laguna-2003	3	7	3	Spain	Mediterranean	PA	66	8	0_30	0_30	Renal failure	Renal and urinary disorders	Withdrawl	Not clear
Laguna-2003	3	7	3	Spain	Mediterranean	PA	67	9	0_30	0_30	Renal failure	Renal and urinary disorders	Withdrawl	Not clear
Laguna-2003	3	7	3	Spain	Mediterranean	PA	65	7	0_30	0_30	Severe pneumonia	Infections and infestations	Death	Not clear
Laguna-2003	3	6	2	Spain	Mediterranean	Amphotericin b fat/lipid/colloid/cholesterol	58	1	0_30	0_30	Severe septic pneumonia	Infections and infestations	Withdrawl	Not clear
Laguna-2003	3	7	3	Spain	Mediterranean	PA	59	1	0_30	0_30	Sudden Death	General disorders and administration site conditions	Death	Not clear
Laguna-2003	3	7	3	Spain	Mediterranean	PA	60	2	0_30	0_30	Upper digestive bleeding	Gastrointestinal disorders	Death	Not clear
Sundar-2011b	5	9	1	India	India Subcontinent	AMBd	68	1	0_30	0_30	Cardiac infarction	Cardiac disorders	Death	Possibly related to study drug
Sundar-2011b	5	9	1	India	India Subcontinent	AMBd	70	3	>30 days	>30 days	Death from Car accident	Non-specific description	Death	Not related to study drug
Sundar-2011b	5	9	1	India	India Subcontinent	AMBd	69	2	>30 days	>30 days	Possible Guillain-Barré syndrome	Nervous system disorders	Not clear	Not clear
Sundar-2011b	5	10	2	India	India Subcontinent	L-AmB + Miltefosine	71	1	0_30	0_30	Urticaria	Skin and subcutaenous tissue disorders	Not clear	Possibly related to study drug
Sundar-2008b	11	23	1	India	India Subcontinent	L-AmB (Single dose)	72	1	>30 days	>30 days	Death during a flood 5 months after treatment	Non-specific description	Death	Not clear
Sundar-2008b	11	25	3	India	India Subcontinent	L-AmB (Single) + Miltefosine	73	1	0_30	0_30	Raised glutamic pyruvic transaminase	Hepatobiliary disorders	Non-fatal	Not clear
Sundar-2002b	12	28	1	India	India Subcontinent	Miltefosine	74	1	Not clear	Not clear	Abrupt anemia due to bleeding hemorrhoids	Blood and lymphatic system disorders	Not clear	Not clear
Sundar-2002b	12	28	1	India	India Subcontinent	Miltefosine	77	4	Not clear	Not clear	Convulsion due to cranial cyst	Nervous system disorders	Not clear	Not clear
Sundar-2002b	12	28	1	India	India Subcontinent	Miltefosine	78	5	Not clear	Not clear	Convulsion due to cranial cyst	Nervous system disorders	Not clear	Not clear
Sundar-2002b	12	28	1	India	India Subcontinent	Miltefosine	75	2	Not clear	Not clear	Gram negative Meningitis	Infections and infestations	Death	Not related to study drug
Sundar-2002b	12	29	2	India	India Subcontinent	AMBd	80	1	Not clear	Not clear	No specific description	Non-specific description	Not clear	Not clear
Sundar-2002b	12	28	1	India	India Subcontinent	Miltefosine	76	3	Not clear	Not clear	Plasmodium vivax malaria	Infections and infestations	Not clear	Not clear
Sundar-2002b	12	28	1	India	India Subcontinent	Miltefosine	79	6	Not clear	Not clear	Stevens-Johnson syndrome	Skin and subcutaenous tissue disorders	Not clear	Related to study drug
Sundar-1999a	13	32	3	Not stated	India Subcontinent	Miltefosine	83	2	28	0_30	Diarrhoea	Gastrointestinal disorders	Not clear	Not clear
Sundar-1999a	13	31	2	Not stated	India Subcontinent	Miltefosine	81	1	28	0_30	Diarrhoea and hepatotoxicity	Gastrointestinal and hepatobiliary disorders	Not clear	Not clear
Sundar-1999a	13	32	3	Not stated	India Subcontinent	Miltefosine	82	1	28	0_30	Grade-3 nephrotoxicity	Renal and urinary disorders	Not clear	Not clear
Sundar-1999a	13	32	3	Not stated	India Subcontinent	Miltefosine	84	3	28	0_30	Hepatotoxicity	Hepatobiliary disorders	Not clear	Not clear
Sundar-2011c	14	33	1	India	India Subcontinent	Sitamaquine	85	1	120	>30 days	Acute gastroenteritis	Gastrointestinal disorders	Death	Not related to study drug
Sundar-2011c	14	33	1	India	India Subcontinent	Sitamaquine	86	2	Not clear	Not clear	Cholelithiasis	Hepatobiliary disorders	Withdrawl	Not clear
Laguna-1999	18	46	2	Spain	Mediterranean	AMBd	92	1	Not clear	Not clear	Not possible for breakdown at arm level	Non-specific description	Death	Not clear
Laguna-1999	18	46	2	Spain	Mediterranean	AMBd	93	2	Not clear	Not clear	Not possible for breakdown at arm level	Non-specific description	Death	Not clear
Laguna-1999	18	46	2	Spain	Mediterranean	AMBd	94	3	Not clear	Not clear	Not possible for breakdown at arm level	Non-specific description	Death	Not clear
Laguna-1999	18	46	2	Spain	Mediterranean	AMBd	95	4	Not clear	Not clear	Not possible for breakdown at arm level	Non-specific description	Death	Not clear
Laguna-1999	18	46	2	Spain	Mediterranean	AMBd	96	5	Not clear	Not clear	Not possible for breakdown at arm level	Non-specific description	Death	Not clear
Laguna-1999	18	45	1	Spain	Mediterranean	PA	87	1	Not clear	Not clear	Not possible for breakdown at arm level	Non-specific description	Death	Not clear
Laguna-1999	18	45	1	Spain	Mediterranean	PA	88	2	Not clear	Not clear	Not possible for breakdown at arm level	Non-specific description	Death	Not clear
Laguna-1999	18	45	1	Spain	Mediterranean	PA	89	3	Not clear	Not clear	Not possible for breakdown at arm level	Non-specific description	Death	Not clear
Laguna-1999	18	45	1	Spain	Mediterranean	PA	90	4	Not clear	Not clear	Not possible for breakdown at arm level	Non-specific description	Death	Not clear
Laguna-1999	18	45	1	Spain	Mediterranean	PA	91	5	Not clear	Not clear	Not possible for breakdown at arm level	Non-specific description	Death	Not clear
Russo-1996	19	47	1	France, Italy, Portugal, Tunisia	Multi-Regional	L-AmB	97	1	>30 days	>30 days	Death	Non-specific description	Death	Not clear	I think they should be removed from analysis as there were no SAEs. These are deaths in HIV patients after 5 months
Russo-1996	19	47	1	France, Italy, Portugal, Tunisia	Multi-Regional	L-AmB	98	2	>30 days	>30 days	Death	Non-specific description	Death	Not clear	I think they should be removed from analysis as there were no SAEs. These are deaths in HIV patients after 5 months
Russo-1996	19	47	1	France, Italy, Portugal, Tunisia	Multi-Regional	L-AmB	99	3	>30 days	>30 days	Death	Non-specific description	Death	Not clear	I think they should be removed from analysis as there were no SAEs. These are deaths in HIV patients after 5 months
Russo-1996	19	47	1	France, Italy, Portugal, Tunisia	Multi-Regional	L-AmB	100	4	>30 days	>30 days	Death	Non-specific description	Death	Not clear	I think they should be removed from analysis as there were no SAEs. These are deaths in HIV patients after 5 months
Russo-1996	19	47	1	France, Italy, Portugal, Tunisia	Multi-Regional	L-AmB	101	5	>30 days	>30 days	Death	Non-specific description	Death	Not clear	I think they should be removed from analysis as there were no SAEs. These are deaths in HIV patients after 5 months
Russo-1996	19	47	1	France, Italy, Portugal, Tunisia	Multi-Regional	L-AmB	102	6	>30 days	>30 days	Death	Non-specific description	Death	Not clear	I think they should be removed from analysis as there were no SAEs. These are deaths in HIV patients after 5 months
Thakur-2004a	21	49	1	India	India Subcontinent	PA	104	2	21-28	0_30	Cardiac Arrest	Cardiac disorders	Death	Related to study drug
Thakur-2004a	21	49	1	India	India Subcontinent	PA	103	1	21-28	0_30	Serious ventricular arrhythmia	Cardiac disorders	Death	Related to study drug
Thakur-2004a	21	49	1	India	India Subcontinent	PA	105	3	21-28	0_30	Cardiac toxicity	Cardiac disorders	Withdrawl	Not clear
Thakur-2004a	21	49	1	India	India Subcontinent	PA	106	4	21-28	0_30	Cardiac toxicity	Cardiac disorders	Withdrawl	Not clear
Thakur-2004a	21	49	1	India	India Subcontinent	PA	107	5	21-28	0_30	Cardiac toxicity	Cardiac disorders	Withdrawl	Not clear
Thakur-2004a	21	49	1	India	India Subcontinent	PA	108	6	21-28	0_30	Cardiac toxicity	Cardiac disorders	Withdrawl	Not clear
Thakur-2004a	21	49	1	India	India Subcontinent	PA	109	7	21-28	0_30	Cardiac toxicity	Cardiac disorders	Withdrawl	Not clear
Thakur-2004a	21	49	1	India	India Subcontinent	PA	110	8	21-28	0_30	Cardiac toxicity	Cardiac disorders	Withdrawl	Not clear
Thakur-2004a	21	49	1	India	India Subcontinent	PA	111	9	21-28	0_30	Cardiac toxicity	Cardiac disorders	Withdrawl	Not clear
Wasunna-2005	24	58	3	Kenya	Eastern Africa	Sitamaquine	113	1	23	0_30	Glomerulonephritis	Renal and urinary disorders	Withdrawl	Suspected or probable relationship to study medication	The second patient, in cohort 3, had a serious adverse event of glomerulonephritis recorded during active treatment (day 23) and was treated with intravenous frusemide and completed sitamaquine therapy (day 28). This patient had a serious adverse event of renal failure at day 32 and was withdrawn at day 56 due to a lack of efficacy after immunosuppressive therapy was given (azathioprine and predn…
Wasunna-2005	24	59	4	Kenya	Eastern Africa	Sitamaquine	114	1	25	0_30	Glomerulonephritis	Renal and urinary disorders	Non-fatal	Suspected or probable relationship to study medication	The third patient, in cohort 4, had serious adverse events of glomerulonephritis and renal failure at day 25 and was treated with intravenous frusemide and completed sita- maquine therapy. This patient had elevated creatinine and urea levels at day 21 that continued to increase until day 56 and which remained elevated until the end of the study.A serious adverse event of chronic renal failure was…
Wasunna-2005	24	57	2	Kenya	Eastern Africa	Sitamaquine	112	1	0_30	0_30	No specific description (Dose-related toxicity)	Non-specific description	Non-fatal	Suspected or probable relationship to study medication	The first of these, in cohort 2, had an overdose of their initial dose of sitamaquine, having been given an additional 10 mg of study medication by mistake. There were no sequel- ae and the patient continued in the study.
Thakur-2000a	25	60	1	India	India Subcontinent	PA	115	1	8	0_30	Myocarditis	Cardiac disorders	Withdrawl	Related to study drug
Jha-2005	27	68	4	India	India Subcontinent	Sitamaquine	116	1	11	0_30	Eleveted hepatic enzymes	Hepatobiliary disorders	Death	Possibly related to study drug	After six days of study treatment, this patient had elevated aspartate transaminase and alanine transaminase, alkaline phosphatase, sodium and methemoglobin levels with falling blood pressure, at which point study medication was stopped. The following day, cya- nosis and dehydration were noted. Despite treatment, the subject died four days later. A review of this case indicated that this patient …
Sundar-2011a	28	69	1	India	India Subcontinent	L-AmB (Single) + Miltefosine	117	1	20	0_30	Mild vomiting & raised enzyme levels	Hepatobiliary disorders + Gastrointestinal disorders	Death	Not clear	A fourth patient had mild vomiting accompanied by creatinine of 2.7 mg/dL and bilirubin of 3.6 mg/dL on the last day of therapy (vs values of 1.0 mg/dL and 0.8 mg/dL, respec- tively, at baseline), but left the clinic against medical advice and later was found dead at home on treatment day 20
Sundar-2006	30	77	2	India	India Subcontinent	Amphotericin b fat/lipid/colloid/cholesterol	118	1	Not clear	Not clear	Peristent hypotension	Cardiac disorders	Withdrawl	Not clear
Sundar-2006	30	78	3	India	India Subcontinent	Amphotericin b fat/lipid/colloid/cholesterol	119	1	Not clear	Not clear	Peristent hypotension	Cardiac disorders	Withdrawl	Not clear
Sundar-2006	30	78	3	India	India Subcontinent	Amphotericin b fat/lipid/colloid/cholesterol	120	2	Not clear	Not clear	Peristent hypotension	Cardiac disorders	Withdrawl	Not clear
Thakur-1999	31	79	1	India	India Subcontinent	AMBd	122	2	Not clear	Not clear	Bronchopneumonia	Infections and infestations	Death	Not clear
Thakur-1999	31	79	1	India	India Subcontinent	AMBd	121	1	Not clear	Not clear	Heart failure	Cardiac disorders	Death	Not clear
Thakur-1999	31	79	1	India	India Subcontinent	AMBd	123	3	Not clear	Not clear	Renal failure	Renal and urinary disorders	Death	Not clear
Thakur-1993c	32	80	1	India	India Subcontinent	AMBd	124	1	4	0_30	Sudden cardiovascular collapse	Cardiac disorders	Death	Not clear
Thakur-1993c	32	80	1	India	India Subcontinent	AMBd	125	2	12	0_30	Sudden cardiovascular collapse	Cardiac disorders	Death	Not clear
Sundar-2004	33	81	1	India	India Subcontinent	AMBd	126	1	9	0_30	Severe anaemia	Blood and lymphatic system disorders	Death	Not clear
Sundar-2004	33	81	1	India	India Subcontinent	AMBd	127	2	17	0_30	Severe anaemia and hypokalemia	Blood and lymphatic system disorders + Endocrine disorders	Death	Not clear
Sundar-2007b	34	84	1	India	India Subcontinent	AMBd	128	1	Not clear	0_30	Death	Non-specific description	Death	Not clear
Sundar-2007b	34	84	1	India	India Subcontinent	AMBd	129	2	Not clear	0_30	Death	Non-specific description	Death	Not clear
Sundar-2007b	34	85	2	India	India Subcontinent	AMBd	130	1	Not clear	0_30	Death	Non-specific description	Death	Not clear
Sundar-2007b	34	85	2	India	India Subcontinent	AMBd	131	2	Not clear	0_30	Death	Non-specific description	Death	Not clear
Sundar-2007b	34	85	2	India	India Subcontinent	AMBd	132	3	Not clear	0_30	Death	Non-specific description	Death	Not clear
Sundar-2007b	34	85	2	India	India Subcontinent	AMBd	133	4	Not clear	0_30	Death	Non-specific description	Death	Not clear
Sundar-2007b	34	85	2	India	India Subcontinent	AMBd	134	5	Not clear	0_30	Death	Non-specific description	Death	Not clear
Sundar-2007b	34	86	3	India	India Subcontinent	AMBd	135	1	Not clear	0_30	Death	Non-specific description	Death	Not clear
Sundar-2007b	34	86	3	India	India Subcontinent	AMBd	136	2	Not clear	0_30	Death	Non-specific description	Death	Not clear
Sundar-2007b	34	87	4	India	India Subcontinent	AMBd	137	1	Not clear	0_30	Death	Non-specific description	Death	Not clear
Sundar-2007b	34	87	4	India	India Subcontinent	AMBd	138	2	Not clear	0_30	Death	Non-specific description	Death	Not clear
Sundar-2007b	34	87	4	India	India Subcontinent	AMBd	139	3	Not clear	0_30	Death	Non-specific description	Death	Not clear
Sundar-2007b	34	87	4	India	India Subcontinent	AMBd	140	4	Not clear	0_30	Death	Non-specific description	Death	Not clear
Sundar-2007b	34	87	4	India	India Subcontinent	AMBd	141	5	Not clear	0_30	Death	Non-specific description	Death	Not clear
Moore-2001	36	90	1	Kenya	Eastern Africa	PA	142	1	10	0_30	Death	Non-specific description	Death	Not clear
Moore-2001	36	91	2	Kenya	Eastern Africa	PA	143	1	14	0_30	Death	Non-specific description	Death	Not clear
Moore-2001	36	91	2	Kenya	Eastern Africa	PA	144	2	15	0_30	Death	Non-specific description	Death	Not clear
Moore-2001	36	91	2	Kenya	Eastern Africa	PA	145	3	2	0_30	Death	Non-specific description	Death	Not clear
Thakur-1991b	39	97	1	India	India Subcontinent	Pentamidine	147	2	After 21 injections	Not clear	Death due to accident	Injury, poisoning, and procedural complications	Death	Not clear
Thakur-1991b	39	97	1	India	India Subcontinent	Pentamidine	146	1	After 21 injections	Not clear	Secondary infection	Infections and infestations	Death	Not clear
Thakur-1991b	39	98	2	India	India Subcontinent	PA + Pentamidine	148	1	Before 21 injections	0_30	Ventricular tachycardia and fibrillation	Cardiac disorders	Death	Not clear
Thakur-1991b	39	98	2	India	India Subcontinent	PA + Pentamidine	149	2	Before 21 injections	0_30	Ventricular tachycardia and fibrillation	Cardiac disorders	Death	Not clear
Thakur-1991b	39	98	2	India	India Subcontinent	PA + Pentamidine	150	3	Before 21 injections	0_30	Ventricular tachycardia and fibrillation	Cardiac disorders	Death	Not clear
Thakur-1991b	39	98	2	India	India Subcontinent	PA + Pentamidine	151	4	Before 21 injections	0_30	Ventricular tachycardia and fibrillation	Cardiac disorders	Death	Not clear
Thakur-1998b	44	108	1	India	India Subcontinent	PA	152	1	10	0_30	Cardiotoxicity	Cardiac disorders	Death	Related to study drug	There are more cardiotoxicity SAEs defined; but couldn’t clearly extract the number
Thakur-1998b	44	108	1	India	India Subcontinent	PA	153	2	14	0_30	Cardiotoxicity	Cardiac disorders	Death	Related to study drug	There are more cardiotoxicity SAEs defined; but couldn’t clearly extract the number
Thakur-1998b	44	108	1	India	India Subcontinent	PA	154	3	15	0_30	Cardiotoxicity	Cardiac disorders	Death	Related to study drug	There are more cardiotoxicity SAEs defined; but couldn’t clearly extract the number
Thakur-1998b	44	108	1	India	India Subcontinent	PA	155	4	18	0_30	Cardiotoxicity	Cardiac disorders	Death	Related to study drug	There are more cardiotoxicity SAEs defined; but couldn’t clearly extract the number
Thakur-1998b	44	108	1	India	India Subcontinent	PA	157	6	24	0_30	Severe loss of appetite	Gastrointestinal disorders	Withdrawl	Not clear
Thakur-1998b	44	108	1	India	India Subcontinent	PA	156	5	6	0_30	Supraventricular tachycardia	Cardiac disorders	Withdrawl	Not clear	There are more cardiotoxicity SAEs defined; but couldn’t clearly extract the number
Bodhe-1999	45	109	1	India	India Subcontinent	L-AmB	158	1	4	0_30	Pneumonia	Infections and infestations	Death	Not clear
Sundar-2012	47	117	1	India	India Subcontinent	Miltefosine	159	1	Course of the treatment (3rd week)	0_30	Repeated vomiting and severe pancytopenia	Blood and lymphatic system disorders + Gastrointestinal disorders	Death	Possibly related to study drug	There were 2 deaths recorded during the course of the treatment. The patient mentioned above developed repeated vomiting and severe pancytopenia during the third week of therapy and later went into shock and finally died. The death was possibly related to the study drug. Another patient had sudden death on the fourth day of therapy, probably because of a cardiac event. Additionally, there were 3 …
Sundar-2012	47	117	1	India	India Subcontinent	Miltefosine	164	6	During treatment	0_30	Grade 3 elevation in creatinine	Renal and urinary disorders	Withdrawl	Not clear
Sundar-2012	47	117	1	India	India Subcontinent	Miltefosine	165	7	During treatment	0_30	Grade 3 elevation in creatinine	Renal and urinary disorders	Withdrawl	Not clear
Sundar-2012	47	117	1	India	India Subcontinent	Miltefosine	168	10	During treatment	0_30	Grade 3 hepatic dysfunction	Hepatobiliary disorders	Withdrawl	Not clear
Sundar-2012	47	117	1	India	India Subcontinent	Miltefosine	167	9	During treatment	0_30	Grade 3 Vomiting	Gastrointestinal disorders	Withdrawl	Not clear
Sundar-2012	47	117	1	India	India Subcontinent	Miltefosine	166	8	During treatment	0_30	Grade 4 Diarrhoea	Gastrointestinal disorders	Withdrawl	Not clear
Sundar-2012	47	117	1	India	India Subcontinent	Miltefosine	169	11	During treatment	0_30	Haematemesis	Hepatobiliary disorders	Withdrawl	Not clear
Sundar-2012	47	117	1	India	India Subcontinent	Miltefosine	171	13	During treatment	0_30	Severe anaemia	Blood and lymphatic system disorders	Withdrawl	Not clear
Sundar-2012	47	117	1	India	India Subcontinent	Miltefosine	170	12	During treatment	0_30	Severe intercurrent infection	Infections and infestations	Withdrawl	Not clear
Sundar-2012	47	117	1	India	India Subcontinent	Miltefosine	162	4	During the follow-up	31_180	Severe pancytopenia	Blood and lymphatic system disorders	Death	Not clear
Sundar-2012	47	117	1	India	India Subcontinent	Miltefosine	161	3	During the follow-up	31_180	Severe pancytopenia and grade 3 renal dysfunction	Blood and lymphatic system disorders	Death	Not clear
Sundar-2012	47	117	1	India	India Subcontinent	Miltefosine	160	2	4	0_30	Sudden Death	General disorders and administration site conditions	Death	Not clear
Sundar-2012	47	117	1	India	India Subcontinent	Miltefosine	163	5	During the follow-up	31_180	Suicide	Psychiatric disorders	Death	Not clear
Seaman-1993	48	118	1	Sudan	Eastern Africa	PA	172	1	2	0_30	Death	Non-specific description	Death	Unlikely to be related to drug toxicity	6 deaths that occurred on or before day 7 were unlikely to have been caused by drug toxicity
Seaman-1993	48	118	1	Sudan	Eastern Africa	PA	173	2	2	0_30	Death	Non-specific description	Death	Unlikely to be related to drug toxicity
Seaman-1993	48	118	1	Sudan	Eastern Africa	PA	174	3	13	0_30	Death	Non-specific description	Death	Not clear
Seaman-1993	48	118	1	Sudan	Eastern Africa	PA	175	4	13	0_30	Death	Non-specific description	Death	Not clear
Seaman-1993	48	118	1	Sudan	Eastern Africa	PA	176	5	4	0_30	Death	Non-specific description	Death	Unlikely to be related to drug toxicity
Seaman-1993	48	118	1	Sudan	Eastern Africa	PA	177	6	7	0_30	Death	Non-specific description	Death	Unlikely to be related to drug toxicity
Seaman-1993	48	118	1	Sudan	Eastern Africa	PA	178	7	18	0_30	Death	Non-specific description	Death	Not clear
Seaman-1993	48	119	2	Sudan	Eastern Africa	PA + Paromomycin	179	1	2	0_30	Death	Non-specific description	Death	Unlikely to be related to drug toxicity
Seaman-1993	48	119	2	Sudan	Eastern Africa	PA + Paromomycin	180	2	2	0_30	Death	Non-specific description	Death	Unlikely to be related to drug toxicity
Seaman-1993	48	119	2	Sudan	Eastern Africa	PA + Paromomycin	181	3	13	0_30	Death	Non-specific description	Death	Not clear
Seaman-1993	48	119	2	Sudan	Eastern Africa	PA + Paromomycin	182	4	14	0_30	Death	Non-specific description	Death	Not clear
Thakur-2004b	49	120	1	India	India Subcontinent	PA	183	1	Not clear	Not clear	Cardiac Arrest	Cardiac disorders	Death	Not clear
Thakur-2004b	49	120	1	India	India Subcontinent	PA	184	2	Not clear	Not clear	Cardiac arrhythmia	Cardiac disorders	Death	Not clear
Thakur-2004b	49	120	1	India	India Subcontinent	PA	185	3	Not clear	Not clear	Cardiac toxicity	Cardiac disorders	Withdrawl	Not clear
Thakur-2004b	49	120	1	India	India Subcontinent	PA	186	4	Not clear	Not clear	Cardiac toxicity	Cardiac disorders	Withdrawl	Not clear
Thakur-2004b	49	120	1	India	India Subcontinent	PA	187	5	Not clear	Not clear	Cardiac toxicity	Cardiac disorders	Withdrawl	Not clear
Thakur-2004b	49	120	1	India	India Subcontinent	PA	188	6	Not clear	Not clear	Cardiac toxicity	Cardiac disorders	Withdrawl	Not clear
Thakur-2004b	49	120	1	India	India Subcontinent	PA	189	7	Not clear	Not clear	Cardiac toxicity	Cardiac disorders	Withdrawl	Not clear
Thakur-2004b	49	120	1	India	India Subcontinent	PA	190	8	Not clear	Not clear	Cardiac toxicity	Cardiac disorders	Withdrawl	Not clear
Thakur-2004b	49	120	1	India	India Subcontinent	PA	191	9	Not clear	Not clear	Cardiac toxicity	Cardiac disorders	Withdrawl	Not clear
Thakur-2004b	49	120	1	India	India Subcontinent	PA	192	10	Not clear	Not clear	Cardiac toxicity	Cardiac disorders	Withdrawl	Not clear
Thakur-2004b	49	120	1	India	India Subcontinent	PA	193	11	Not clear	Not clear	Cardiac toxicity	Cardiac disorders	Withdrawl	Not clear
Thakur-2004b	49	120	1	India	India Subcontinent	PA	194	12	Not clear	Not clear	Cardiac toxicity	Cardiac disorders	Withdrawl	Not clear
Thakur-2004b	49	120	1	India	India Subcontinent	PA	195	13	Not clear	Not clear	Cardiac toxicity	Cardiac disorders	Withdrawl	Not clear
Thakur-2004b	49	120	1	India	India Subcontinent	PA	196	14	Not clear	Not clear	Cardiac toxicity	Cardiac disorders	Withdrawl	Not clear
Thakur-2004b	49	120	1	India	India Subcontinent	PA	197	15	Not clear	Not clear	Cardiac toxicity	Cardiac disorders	Withdrawl	Not clear
Thakur-2004b	49	120	1	India	India Subcontinent	PA	198	16	Not clear	Not clear	Cardiac toxicity	Cardiac disorders	Withdrawl	Not clear
Thakur-2004b	49	120	1	India	India Subcontinent	PA	199	17	Not clear	Not clear	Cardiac toxicity	Cardiac disorders	Withdrawl	Not clear
Thakur-2004b	49	120	1	India	India Subcontinent	PA	200	18	Not clear	Not clear	Cardiac toxicity	Cardiac disorders	Withdrawl	Not clear
Thakur-2004b	49	120	1	India	India Subcontinent	PA	201	19	Not clear	Not clear	Cardiac toxicity	Cardiac disorders	Withdrawl	Not clear
Thakur-2004b	49	120	1	India	India Subcontinent	PA	202	20	Not clear	Not clear	Cardiac toxicity	Cardiac disorders	Withdrawl	Not clear
Thakur-2004b	49	120	1	India	India Subcontinent	PA	203	21	Not clear	Not clear	Cardiac toxicity	Cardiac disorders	Withdrawl	Not clear
Ritmeijer-2001	50	122	1	Ethiopia	Eastern Africa	PA	204	1	During treatment period	0_30	Death	Non-specific description	Death	Not clear	there were 18 deaths in total in this arm which occurred during treatment (within 30days) and none after discharge. The main syndromes associated with death were: anaemia and bleeding (Pentostam 6, SSG 7), pneumonia (Pentos- tam 6, SSG 0), gastroenteritis (Pentostam 2, SSG 1)
Ritmeijer-2001	50	122	1	Ethiopia	Eastern Africa	PA	205	2	During treatment period	0_30	Death	Non-specific description	Death	Not clear	there were 18 deaths in total in this arm which occurred during treatment (within 30days) and none after discharge. The main syndromes associated with death were: anaemia and bleeding (Pentostam 6, SSG 7), pneumonia (Pentos- tam 6, SSG 0), gastroenteritis (Pentostam 2, SSG 1)
Ritmeijer-2001	50	122	1	Ethiopia	Eastern Africa	PA	206	3	During treatment period	0_30	Death	Non-specific description	Death	Not clear	there were 18 deaths in total in this arm which occurred during treatment (within 30days) and none after discharge. The main syndromes associated with death were: anaemia and bleeding (Pentostam 6, SSG 7), pneumonia (Pentos- tam 6, SSG 0), gastroenteritis (Pentostam 2, SSG 1)
Ritmeijer-2001	50	122	1	Ethiopia	Eastern Africa	PA	207	4	During treatment period	0_30	Death	Non-specific description	Death	Not clear	there were 18 deaths in total in this arm which occurred during treatment (within 30days) and none after discharge. The main syndromes associated with death were: anaemia and bleeding (Pentostam 6, SSG 7), pneumonia (Pentos- tam 6, SSG 0), gastroenteritis (Pentostam 2, SSG 1)
Ritmeijer-2001	50	122	1	Ethiopia	Eastern Africa	PA	208	5	During treatment period	0_30	Death	Non-specific description	Death	Not clear	there were 18 deaths in total in this arm which occurred during treatment (within 30days) and none after discharge. The main syndromes associated with death were: anaemia and bleeding (Pentostam 6, SSG 7), pneumonia (Pentos- tam 6, SSG 0), gastroenteritis (Pentostam 2, SSG 1)
Ritmeijer-2001	50	122	1	Ethiopia	Eastern Africa	PA	209	6	During treatment period	0_30	Death	Non-specific description	Death	Not clear	there were 18 deaths in total in this arm which occurred during treatment (within 30days) and none after discharge. The main syndromes associated with death were: anaemia and bleeding (Pentostam 6, SSG 7), pneumonia (Pentos- tam 6, SSG 0), gastroenteritis (Pentostam 2, SSG 1)
Ritmeijer-2001	50	122	1	Ethiopia	Eastern Africa	PA	210	7	During treatment period	0_30	Death	Non-specific description	Death	Not clear	there were 18 deaths in total in this arm which occurred during treatment (within 30days) and none after discharge. The main syndromes associated with death were: anaemia and bleeding (Pentostam 6, SSG 7), pneumonia (Pentos- tam 6, SSG 0), gastroenteritis (Pentostam 2, SSG 1)
Ritmeijer-2001	50	122	1	Ethiopia	Eastern Africa	PA	211	8	During treatment period	0_30	Death	Non-specific description	Death	Not clear	there were 18 deaths in total in this arm which occurred during treatment (within 30days) and none after discharge. The main syndromes associated with death were: anaemia and bleeding (Pentostam 6, SSG 7), pneumonia (Pentos- tam 6, SSG 0), gastroenteritis (Pentostam 2, SSG 1)
Ritmeijer-2001	50	122	1	Ethiopia	Eastern Africa	PA	212	9	During treatment period	0_30	Death	Non-specific description	Death	Not clear	there were 18 deaths in total in this arm which occurred during treatment (within 30days) and none after discharge. The main syndromes associated with death were: anaemia and bleeding (Pentostam 6, SSG 7), pneumonia (Pentos- tam 6, SSG 0), gastroenteritis (Pentostam 2, SSG 1)
Ritmeijer-2001	50	122	1	Ethiopia	Eastern Africa	PA	213	10	During treatment period	0_30	Death	Non-specific description	Death	Not clear	there were 18 deaths in total in this arm which occurred during treatment (within 30days) and none after discharge. The main syndromes associated with death were: anaemia and bleeding (Pentostam 6, SSG 7), pneumonia (Pentos- tam 6, SSG 0), gastroenteritis (Pentostam 2, SSG 1)
Ritmeijer-2001	50	122	1	Ethiopia	Eastern Africa	PA	214	11	During treatment period	0_30	Death	Non-specific description	Death	Not clear	there were 18 deaths in total in this arm which occurred during treatment (within 30days) and none after discharge. The main syndromes associated with death were: anaemia and bleeding (Pentostam 6, SSG 7), pneumonia (Pentos- tam 6, SSG 0), gastroenteritis (Pentostam 2, SSG 1)
Ritmeijer-2001	50	122	1	Ethiopia	Eastern Africa	PA	215	12	During treatment period	0_30	Death	Non-specific description	Death	Not clear	there were 18 deaths in total in this arm which occurred during treatment (within 30days) and none after discharge. The main syndromes associated with death were: anaemia and bleeding (Pentostam 6, SSG 7), pneumonia (Pentos- tam 6, SSG 0), gastroenteritis (Pentostam 2, SSG 1)
Ritmeijer-2001	50	122	1	Ethiopia	Eastern Africa	PA	216	13	During treatment period	0_30	Death	Non-specific description	Death	Not clear	there were 18 deaths in total in this arm which occurred during treatment (within 30days) and none after discharge. The main syndromes associated with death were: anaemia and bleeding (Pentostam 6, SSG 7), pneumonia (Pentos- tam 6, SSG 0), gastroenteritis (Pentostam 2, SSG 1)
Ritmeijer-2001	50	122	1	Ethiopia	Eastern Africa	PA	217	14	During treatment period	0_30	Death	Non-specific description	Death	Not clear	there were 18 deaths in total in this arm which occurred during treatment (within 30days) and none after discharge. The main syndromes associated with death were: anaemia and bleeding (Pentostam 6, SSG 7), pneumonia (Pentos- tam 6, SSG 0), gastroenteritis (Pentostam 2, SSG 1)
Ritmeijer-2001	50	122	1	Ethiopia	Eastern Africa	PA	218	15	During treatment period	0_30	Death	Non-specific description	Death	Not clear	there were 18 deaths in total in this arm which occurred during treatment (within 30days) and none after discharge. The main syndromes associated with death were: anaemia and bleeding (Pentostam 6, SSG 7), pneumonia (Pentos- tam 6, SSG 0), gastroenteritis (Pentostam 2, SSG 1)
Ritmeijer-2001	50	122	1	Ethiopia	Eastern Africa	PA	219	16	During treatment period	0_30	Death	Non-specific description	Death	Not clear	there were 18 deaths in total in this arm which occurred during treatment (within 30days) and none after discharge. The main syndromes associated with death were: anaemia and bleeding (Pentostam 6, SSG 7), pneumonia (Pentos- tam 6, SSG 0), gastroenteritis (Pentostam 2, SSG 1)
Ritmeijer-2001	50	122	1	Ethiopia	Eastern Africa	PA	220	17	During treatment period	0_30	Death	Non-specific description	Death	Not clear	there were 18 deaths in total in this arm which occurred during treatment (within 30days) and none after discharge. The main syndromes associated with death were: anaemia and bleeding (Pentostam 6, SSG 7), pneumonia (Pentos- tam 6, SSG 0), gastroenteritis (Pentostam 2, SSG 1)
Ritmeijer-2001	50	122	1	Ethiopia	Eastern Africa	PA	221	18	During treatment period	0_30	Death	Non-specific description	Death	Not clear	there were 18 deaths in total in this arm which occurred during treatment (within 30days) and none after discharge. The main syndromes associated with death were: anaemia and bleeding (Pentostam 6, SSG 7), pneumonia (Pentos- tam 6, SSG 0), gastroenteritis (Pentostam 2, SSG 1)
Ritmeijer-2001	50	123	2	Ethiopia	Eastern Africa	PA	222	1	During treatment period	0_30	Death	Non-specific description	Death	Not clear	- 30 deaths during treatment and 4 after discharge. -The main syndromes associated with death were: anaemia and bleeding (Pentostam 6, SSG 7), pneumonia (Pentos- tam 6, SSG 0), gastroenteritis (Pentostam 2, SSG 1)
Ritmeijer-2001	50	123	2	Ethiopia	Eastern Africa	PA	223	2	During treatment period	0_30	Death	Non-specific description	Death	Not clear	- 30 deaths during treatment and 4 after discharge. -The main syndromes associated with death were: anaemia and bleeding (Pentostam 6, SSG 7), pneumonia (Pentos- tam 6, SSG 0), gastroenteritis (Pentostam 2, SSG 1)
Ritmeijer-2001	50	123	2	Ethiopia	Eastern Africa	PA	224	3	During treatment period	0_30	Death	Non-specific description	Death	Not clear	- 30 deaths during treatment and 4 after discharge. -The main syndromes associated with death were: anaemia and bleeding (Pentostam 6, SSG 7), pneumonia (Pentos- tam 6, SSG 0), gastroenteritis (Pentostam 2, SSG 1)
Ritmeijer-2001	50	123	2	Ethiopia	Eastern Africa	PA	225	4	During treatment period	0_30	Death	Non-specific description	Death	Not clear	- 30 deaths during treatment and 4 after discharge. -The main syndromes associated with death were: anaemia and bleeding (Pentostam 6, SSG 7), pneumonia (Pentos- tam 6, SSG 0), gastroenteritis (Pentostam 2, SSG 1)
Ritmeijer-2001	50	123	2	Ethiopia	Eastern Africa	PA	226	5	During treatment period	0_30	Death	Non-specific description	Death	Not clear	- 30 deaths during treatment and 4 after discharge. -The main syndromes associated with death were: anaemia and bleeding (Pentostam 6, SSG 7), pneumonia (Pentos- tam 6, SSG 0), gastroenteritis (Pentostam 2, SSG 1)
Ritmeijer-2001	50	123	2	Ethiopia	Eastern Africa	PA	227	6	During treatment period	0_30	Death	Non-specific description	Death	Not clear	- 30 deaths during treatment and 4 after discharge. -The main syndromes associated with death were: anaemia and bleeding (Pentostam 6, SSG 7), pneumonia (Pentos- tam 6, SSG 0), gastroenteritis (Pentostam 2, SSG 1)
Ritmeijer-2001	50	123	2	Ethiopia	Eastern Africa	PA	228	7	During treatment period	0_30	Death	Non-specific description	Death	Not clear	- 30 deaths during treatment and 4 after discharge. -The main syndromes associated with death were: anaemia and bleeding (Pentostam 6, SSG 7), pneumonia (Pentos- tam 6, SSG 0), gastroenteritis (Pentostam 2, SSG 1)
Ritmeijer-2001	50	123	2	Ethiopia	Eastern Africa	PA	229	8	During treatment period	0_30	Death	Non-specific description	Death	Not clear	- 30 deaths during treatment and 4 after discharge. -The main syndromes associated with death were: anaemia and bleeding (Pentostam 6, SSG 7), pneumonia (Pentos- tam 6, SSG 0), gastroenteritis (Pentostam 2, SSG 1)
Ritmeijer-2001	50	123	2	Ethiopia	Eastern Africa	PA	230	9	During treatment period	0_30	Death	Non-specific description	Death	Not clear	- 30 deaths during treatment and 4 after discharge. -The main syndromes associated with death were: anaemia and bleeding (Pentostam 6, SSG 7), pneumonia (Pentos- tam 6, SSG 0), gastroenteritis (Pentostam 2, SSG 1)
Ritmeijer-2001	50	123	2	Ethiopia	Eastern Africa	PA	231	10	During treatment period	0_30	Death	Non-specific description	Death	Not clear	- 30 deaths during treatment and 4 after discharge. -The main syndromes associated with death were: anaemia and bleeding (Pentostam 6, SSG 7), pneumonia (Pentos- tam 6, SSG 0), gastroenteritis (Pentostam 2, SSG 1)
Ritmeijer-2001	50	123	2	Ethiopia	Eastern Africa	PA	232	11	During treatment period	0_30	Death	Non-specific description	Death	Not clear	- 30 deaths during treatment and 4 after discharge. -The main syndromes associated with death were: anaemia and bleeding (Pentostam 6, SSG 7), pneumonia (Pentos- tam 6, SSG 0), gastroenteritis (Pentostam 2, SSG 1)
Ritmeijer-2001	50	123	2	Ethiopia	Eastern Africa	PA	233	12	During treatment period	0_30	Death	Non-specific description	Death	Not clear	- 30 deaths during treatment and 4 after discharge. -The main syndromes associated with death were: anaemia and bleeding (Pentostam 6, SSG 7), pneumonia (Pentos- tam 6, SSG 0), gastroenteritis (Pentostam 2, SSG 1)
Ritmeijer-2001	50	123	2	Ethiopia	Eastern Africa	PA	234	13	During treatment period	0_30	Death	Non-specific description	Death	Not clear	- 30 deaths during treatment and 4 after discharge. -The main syndromes associated with death were: anaemia and bleeding (Pentostam 6, SSG 7), pneumonia (Pentos- tam 6, SSG 0), gastroenteritis (Pentostam 2, SSG 1)
Ritmeijer-2001	50	123	2	Ethiopia	Eastern Africa	PA	235	14	During treatment period	0_30	Death	Non-specific description	Death	Not clear	- 30 deaths during treatment and 4 after discharge. -The main syndromes associated with death were: anaemia and bleeding (Pentostam 6, SSG 7), pneumonia (Pentos- tam 6, SSG 0), gastroenteritis (Pentostam 2, SSG 1)
Ritmeijer-2001	50	123	2	Ethiopia	Eastern Africa	PA	236	15	During treatment period	0_30	Death	Non-specific description	Death	Not clear	- 30 deaths during treatment and 4 after discharge. -The main syndromes associated with death were: anaemia and bleeding (Pentostam 6, SSG 7), pneumonia (Pentos- tam 6, SSG 0), gastroenteritis (Pentostam 2, SSG 1)
Ritmeijer-2001	50	123	2	Ethiopia	Eastern Africa	PA	237	16	During treatment period	0_30	Death	Non-specific description	Death	Not clear	- 30 deaths during treatment and 4 after discharge. -The main syndromes associated with death were: anaemia and bleeding (Pentostam 6, SSG 7), pneumonia (Pentos- tam 6, SSG 0), gastroenteritis (Pentostam 2, SSG 1)
Ritmeijer-2001	50	123	2	Ethiopia	Eastern Africa	PA	238	17	During treatment period	0_30	Death	Non-specific description	Death	Not clear	- 30 deaths during treatment and 4 after discharge. -The main syndromes associated with death were: anaemia and bleeding (Pentostam 6, SSG 7), pneumonia (Pentos- tam 6, SSG 0), gastroenteritis (Pentostam 2, SSG 1)
Ritmeijer-2001	50	123	2	Ethiopia	Eastern Africa	PA	239	18	During treatment period	0_30	Death	Non-specific description	Death	Not clear	- 30 deaths during treatment and 4 after discharge. -The main syndromes associated with death were: anaemia and bleeding (Pentostam 6, SSG 7), pneumonia (Pentos- tam 6, SSG 0), gastroenteritis (Pentostam 2, SSG 1)
Ritmeijer-2001	50	123	2	Ethiopia	Eastern Africa	PA	240	19	During treatment period	0_30	Death	Non-specific description	Death	Not clear	- 30 deaths during treatment and 4 after discharge. -The main syndromes associated with death were: anaemia and bleeding (Pentostam 6, SSG 7), pneumonia (Pentos- tam 6, SSG 0), gastroenteritis (Pentostam 2, SSG 1)
Ritmeijer-2001	50	123	2	Ethiopia	Eastern Africa	PA	241	20	During treatment period	0_30	Death	Non-specific description	Death	Not clear	- 30 deaths during treatment and 4 after discharge. -The main syndromes associated with death were: anaemia and bleeding (Pentostam 6, SSG 7), pneumonia (Pentos- tam 6, SSG 0), gastroenteritis (Pentostam 2, SSG 1)
Ritmeijer-2001	50	123	2	Ethiopia	Eastern Africa	PA	242	21	During treatment period	0_30	Death	Non-specific description	Death	Not clear	- 30 deaths during treatment and 4 after discharge. -The main syndromes associated with death were: anaemia and bleeding (Pentostam 6, SSG 7), pneumonia (Pentos- tam 6, SSG 0), gastroenteritis (Pentostam 2, SSG 1)
Ritmeijer-2001	50	123	2	Ethiopia	Eastern Africa	PA	243	22	During treatment period	0_30	Death	Non-specific description	Death	Not clear	- 30 deaths during treatment and 4 after discharge. -The main syndromes associated with death were: anaemia and bleeding (Pentostam 6, SSG 7), pneumonia (Pentos- tam 6, SSG 0), gastroenteritis (Pentostam 2, SSG 1)
Ritmeijer-2001	50	123	2	Ethiopia	Eastern Africa	PA	244	23	During treatment period	0_30	Death	Non-specific description	Death	Not clear	- 30 deaths during treatment and 4 after discharge. -The main syndromes associated with death were: anaemia and bleeding (Pentostam 6, SSG 7), pneumonia (Pentos- tam 6, SSG 0), gastroenteritis (Pentostam 2, SSG 1)
Ritmeijer-2001	50	123	2	Ethiopia	Eastern Africa	PA	245	24	During treatment period	0_30	Death	Non-specific description	Death	Not clear	- 30 deaths during treatment and 4 after discharge. -The main syndromes associated with death were: anaemia and bleeding (Pentostam 6, SSG 7), pneumonia (Pentos- tam 6, SSG 0), gastroenteritis (Pentostam 2, SSG 1)
Ritmeijer-2001	50	123	2	Ethiopia	Eastern Africa	PA	246	25	During treatment period	0_30	Death	Non-specific description	Death	Not clear	- 30 deaths during treatment and 4 after discharge. -The main syndromes associated with death were: anaemia and bleeding (Pentostam 6, SSG 7), pneumonia (Pentos- tam 6, SSG 0), gastroenteritis (Pentostam 2, SSG 1)
Ritmeijer-2001	50	123	2	Ethiopia	Eastern Africa	PA	247	26	During treatment period	0_30	Death	Non-specific description	Death	Not clear	- 30 deaths during treatment and 4 after discharge. -The main syndromes associated with death were: anaemia and bleeding (Pentostam 6, SSG 7), pneumonia (Pentos- tam 6, SSG 0), gastroenteritis (Pentostam 2, SSG 1)
Ritmeijer-2001	50	123	2	Ethiopia	Eastern Africa	PA	248	27	During treatment period	0_30	Death	Non-specific description	Death	Not clear	- 30 deaths during treatment and 4 after discharge. -The main syndromes associated with death were: anaemia and bleeding (Pentostam 6, SSG 7), pneumonia (Pentos- tam 6, SSG 0), gastroenteritis (Pentostam 2, SSG 1)
Ritmeijer-2001	50	123	2	Ethiopia	Eastern Africa	PA	249	28	During treatment period	0_30	Death	Non-specific description	Death	Not clear	- 30 deaths during treatment and 4 after discharge. -The main syndromes associated with death were: anaemia and bleeding (Pentostam 6, SSG 7), pneumonia (Pentos- tam 6, SSG 0), gastroenteritis (Pentostam 2, SSG 1)
Ritmeijer-2001	50	123	2	Ethiopia	Eastern Africa	PA	250	29	During treatment period	0_30	Death	Non-specific description	Death	Not clear	- 30 deaths during treatment and 4 after discharge. -The main syndromes associated with death were: anaemia and bleeding (Pentostam 6, SSG 7), pneumonia (Pentos- tam 6, SSG 0), gastroenteritis (Pentostam 2, SSG 1)
Ritmeijer-2001	50	123	2	Ethiopia	Eastern Africa	PA	251	30	During treatment period	0_30	Death	Non-specific description	Death	Not clear	- 30 deaths during treatment and 4 after discharge. -The main syndromes associated with death were: anaemia and bleeding (Pentostam 6, SSG 7), pneumonia (Pentos- tam 6, SSG 0), gastroenteritis (Pentostam 2, SSG 1)
Ritmeijer-2001	50	123	2	Ethiopia	Eastern Africa	PA	252	31	After discharge	31_180	Death	Non-specific description	Death	Not clear	- 30 deaths during treatment and 4 after discharge. -The main syndromes associated with death were: anaemia and bleeding (Pentostam 6, SSG 7), pneumonia (Pentos- tam 6, SSG 0), gastroenteritis (Pentostam 2, SSG 1)
Ritmeijer-2001	50	123	2	Ethiopia	Eastern Africa	PA	253	32	After discharge	31_180	Death	Non-specific description	Death	Not clear	- 30 deaths during treatment and 4 after discharge. -The main syndromes associated with death were: anaemia and bleeding (Pentostam 6, SSG 7), pneumonia (Pentos- tam 6, SSG 0), gastroenteritis (Pentostam 2, SSG 1)
Ritmeijer-2001	50	123	2	Ethiopia	Eastern Africa	PA	254	33	After discharge	31_180	Death	Non-specific description	Death	Not clear	- 30 deaths during treatment and 4 after discharge. -The main syndromes associated with death were: anaemia and bleeding (Pentostam 6, SSG 7), pneumonia (Pentos- tam 6, SSG 0), gastroenteritis (Pentostam 2, SSG 1)
Ritmeijer-2001	50	123	2	Ethiopia	Eastern Africa	PA	255	34	After discharge	31_180	Death	Non-specific description	Death	Not clear	- 30 deaths during treatment and 4 after discharge. -The main syndromes associated with death were: anaemia and bleeding (Pentostam 6, SSG 7), pneumonia (Pentos- tam 6, SSG 0), gastroenteritis (Pentostam 2, SSG 1)
Jha-1983	52	127	1	India	India Subcontinent	Pentamidine	258	3	Two moths later	31_180	Diabetic coma	Non-specific description	Death	Not clear
Jha-1983	52	127	1	India	India Subcontinent	Pentamidine	259	4	Not clear	Not clear	Severe anaphylaxis with shock, hypotension, abdominal and chest pain, breathlessness and vomiting	Immune system disorders	Not clear	Not clear
Jha-1983	52	127	1	India	India Subcontinent	Pentamidine	256	1	After completion of therapy	31_180	Sudden cardiac arrest	Cardiac disorders	Death	Not clear
Jha-1983	52	127	1	India	India Subcontinent	Pentamidine	257	2	After completion of therapy	31_180	Sudden cardiac arrest	Cardiac disorders	Death	Not clear
Sundar-2000b	53	128	1	India	India Subcontinent	PA	260	1	Not clear	Not clear	Cardiotoxicity	Cardiac disorders	Death	Related to study drug
Sundar-2000b	53	128	1	India	India Subcontinent	PA	261	2	Not clear	Not clear	Cardiotoxicity	Cardiac disorders	Death	Related to study drug
Sundar-2000b	53	128	1	India	India Subcontinent	PA	262	3	Not clear	Not clear	Cardiotoxicity	Cardiac disorders	Death	Related to study drug
Sundar-2000b	53	128	1	India	India Subcontinent	PA	263	4	Not clear	Not clear	Cardiotoxicity	Cardiac disorders	Death	Related to study drug
Sundar-2000b	53	128	1	India	India Subcontinent	PA	264	5	Not clear	Not clear	Cardiotoxicity	Cardiac disorders	Death	Related to study drug
Sundar-2000b	53	128	1	India	India Subcontinent	PA	265	6	Not clear	Not clear	Cardiotoxicity	Cardiac disorders	Death	Related to study drug
Sundar-2000b	53	128	1	India	India Subcontinent	PA	266	7	Not clear	Not clear	Cardiotoxicity	Cardiac disorders	Death	Related to study drug
Sundar-2000b	53	128	1	India	India Subcontinent	PA	267	8	Not clear	Not clear	Cardiotoxicity	Cardiac disorders	Death	Related to study drug
Sundar-2000b	53	128	1	India	India Subcontinent	PA	268	9	Not clear	Not clear	Cardiotoxicity	Cardiac disorders	Death	Related to study drug
Sundar-2000b	53	128	1	India	India Subcontinent	PA	269	10	Not clear	Not clear	Cardiotoxicity	Cardiac disorders	Death	Related to study drug
Sundar-2000b	53	128	1	India	India Subcontinent	PA	270	11	Not clear	Not clear	Cardiotoxicity	Cardiac disorders	Death	Related to study drug
Sundar-2000b	53	128	1	India	India Subcontinent	PA	271	12	Not clear	Not clear	Cardiotoxicity	Cardiac disorders	Death	Related to study drug
Sundar-2000b	53	128	1	India	India Subcontinent	PA	272	13	Not clear	Not clear	Cardiotoxicity	Cardiac disorders	Death	Related to study drug
Sundar-2000b	53	128	1	India	India Subcontinent	PA	273	14	Not clear	Not clear	Cardiotoxicity	Cardiac disorders	Death	Related to study drug
Sundar-2000b	53	128	1	India	India Subcontinent	PA	274	15	Not clear	Not clear	Cardiotoxicity	Cardiac disorders	Death	Related to study drug
Sundar-2000b	53	128	1	India	India Subcontinent	PA	275	16	Not clear	Not clear	Cardiotoxicity	Cardiac disorders	Death	Related to study drug
Sundar-2000b	53	128	1	India	India Subcontinent	PA	276	17	Not clear	Not clear	Cardiotoxicity	Cardiac disorders	Death	Related to study drug
Sundar-2000b	53	128	1	India	India Subcontinent	PA	279	20	Not clear	Not clear	Cardiotoxicity	Cardiac disorders	Withdrawl	Not clear
Sundar-2000b	53	128	1	India	India Subcontinent	PA	280	21	Not clear	Not clear	Cardiotoxicity	Cardiac disorders	Withdrawl	Not clear
Sundar-2000b	53	128	1	India	India Subcontinent	PA	281	22	Not clear	Not clear	Cardiotoxicity	Cardiac disorders	Withdrawl	Not clear
Sundar-2000b	53	128	1	India	India Subcontinent	PA	282	23	Not clear	Not clear	Cardiotoxicity	Cardiac disorders	Withdrawl	Not clear
Sundar-2000b	53	128	1	India	India Subcontinent	PA	283	24	Not clear	Not clear	Cardiotoxicity	Cardiac disorders	Withdrawl	Not clear
Sundar-2000b	53	128	1	India	India Subcontinent	PA	284	25	Not clear	Not clear	Cardiotoxicity	Cardiac disorders	Withdrawl	Not clear
Sundar-2000b	53	128	1	India	India Subcontinent	PA	285	26	Not clear	Not clear	Cardiotoxicity	Cardiac disorders	Withdrawl	Not clear
Sundar-2000b	53	128	1	India	India Subcontinent	PA	286	27	Not clear	Not clear	Cardiotoxicity	Cardiac disorders	Withdrawl	Not clear
Sundar-2000b	53	128	1	India	India Subcontinent	PA	287	28	Not clear	Not clear	Cardiotoxicity	Cardiac disorders	Withdrawl	Not clear
Sundar-2000b	53	128	1	India	India Subcontinent	PA	288	29	Not clear	Not clear	Cardiotoxicity	Cardiac disorders	Withdrawl	Not clear
Sundar-2000b	53	128	1	India	India Subcontinent	PA	289	30	Not clear	Not clear	Cardiotoxicity	Cardiac disorders	Withdrawl	Not clear
Sundar-2000b	53	128	1	India	India Subcontinent	PA	290	31	Not clear	Not clear	Cardiotoxicity	Cardiac disorders	Withdrawl	Not clear
Sundar-2000b	53	128	1	India	India Subcontinent	PA	291	32	Not clear	Not clear	Cardiotoxicity	Cardiac disorders	Withdrawl	Not clear
Sundar-2000b	53	128	1	India	India Subcontinent	PA	277	18	Not clear	Not clear	Cardiotoxicity	Cardiac disorders	Death	Related to study drug
Sundar-2000b	53	128	1	India	India Subcontinent	PA	278	19	Not clear	Not clear	Cardiotoxicity	Cardiac disorders	Death	Related to study drug
Hailu-2010	54	129	1	Sudan, Kenya, Ethiopia	Eastern Africa	Paromomycin	292	1	21	0_30	Anaemia	Blood and lymphatic system disorders	Non-fatal	Not clear
Hailu-2010	54	129	1	Sudan, Kenya, Ethiopia	Eastern Africa	Paromomycin	293	2	21	0_30	Cardiac failure	Cardiac disorders	Non-fatal	Not clear
Hailu-2010	54	130	2	Sudan, Kenya, Ethiopia	Eastern Africa	PA	300	4	During treatment	0_30	Clinical pancreatitis	Gastrointestinal disorders	Non-fatal	Not clear
Hailu-2010	54	130	2	Sudan, Kenya, Ethiopia	Eastern Africa	PA	299	3	After discharge	31_180	Due to other infections	Infections and infestations	Death	Not clear
Hailu-2010	54	129	1	Sudan, Kenya, Ethiopia	Eastern Africa	Paromomycin	295	4	After discharge	31_180	Due to other infections	Infections and infestations	Death	Not clear
Hailu-2010	54	129	1	Sudan, Kenya, Ethiopia	Eastern Africa	Paromomycin	296	5	After discharge	31_180	Due to other infections	Infections and infestations	Death	Not clear
Hailu-2010	54	130	2	Sudan, Kenya, Ethiopia	Eastern Africa	PA	302	6	During treatment	0_30	No specific description	Non-specific description	Non-fatal	Not clear
Hailu-2010	54	130	2	Sudan, Kenya, Ethiopia	Eastern Africa	PA	303	7	During treatment	0_30	No specific description	Non-specific description	Non-fatal	Not clear
Hailu-2010	54	130	2	Sudan, Kenya, Ethiopia	Eastern Africa	PA	304	8	During treatment	0_30	No specific description	Non-specific description	Non-fatal	Not clear
Hailu-2010	54	130	2	Sudan, Kenya, Ethiopia	Eastern Africa	PA	297	1	During hospitalisation	0_30	Renal failure	Renal and urinary disorders	Death	Not clear
Hailu-2010	54	130	2	Sudan, Kenya, Ethiopia	Eastern Africa	PA	298	2	During hospitalisation	0_30	Renal failure	Renal and urinary disorders	Death	Not clear
Hailu-2010	54	130	2	Sudan, Kenya, Ethiopia	Eastern Africa	PA	301	5	During treatment	0_30	Seriously elevated serum amylase	Hepatobiliary disorders	Non-fatal	Not clear
Hailu-2010	54	129	1	Sudan, Kenya, Ethiopia	Eastern Africa	Paromomycin	294	3	21	0_30	Thrombocytopenia	Blood and lymphatic system disorders	Non-fatal	Not clear
Rijal-2013	56	133	1	Nepal	India Subcontinent	Miltefosine	305	1	1 week	0_30	No specific description	Non-specific description	Death	Not clear
Rijal-2013	56	133	1	Nepal	India Subcontinent	Miltefosine	306	2	At 6 months	31_180	No specific description	Non-specific description	Death	Not related to study drug
Rijal-2013	56	133	1	Nepal	India Subcontinent	Miltefosine	307	3	At 6 months	31_180	No specific description	Non-specific description	Death	Not related to study drug
Sundar-2007a	57	134	1	India	India Subcontinent	AMBd	309	2	After 11 doses	0_30	Bacterial pneumonia	Infections and infestations	Non-fatal	Not clear	one patient with bacterial pneumonia was treated with gatifloxacin after 10 doses of ampho- tericin
Sundar-2007a	57	134	1	India	India Subcontinent	AMBd	308	1	Not clear	Not clear	Gastroenteritis/diarrhea	Gastrointestinal disorders	Death	Possibly related to study drug
Sundar-2007a	57	135	2	India	India Subcontinent	Paromomycin	313	4	After 8 doses	0_30	Eleveted hepatic enzymes	Hepatobiliary disorders	Non-fatal	Not clear
Sundar-2007a	57	135	2	India	India Subcontinent	Paromomycin	314	5	After 8 doses	0_30	Eleveted hepatic enzymes	Hepatobiliary disorders	Non-fatal	Not clear
Sundar-2007a	57	135	2	India	India Subcontinent	Paromomycin	311	2	After 2 doses	0_30	Increased aspartate aminotransferase levels	Hepatobiliary disorders	Death	Possibly related to study drug	occurred in a patient with suspected alcoholism who received only two dos- es of the drug
Sundar-2007a	57	135	2	India	India Subcontinent	Paromomycin	310	1	Before the administration of paromomycin	0_30	No specific description	Non-specific description	Death	Not clear	This was kept in the analysis even though the death occurred prior to drug adminsitration; as it was included as one of the 7 SAEs described in the original article
Sundar-2007a	57	135	2	India	India Subcontinent	Paromomycin	312	3	After 11 injections	0_30	Septicemia	Infections and infestations	Death	Not related to study drug
Davidson-1994b	59	141	3	Not stated	Mediterranean	L-AmB	315	1	At 11 months	181_360	Cerebral toxoplasmosis	Infections and infestations	Death	Not clear
Davidson-1994b	59	141	3	Not stated	Mediterranean	L-AmB	316	2	14	0_30	Staph Auerues septiceamia	Infections and infestations	Death	Not clear
Seaman-1995	60	143	2	Sudan	Eastern Africa	L-AmB	319	1	9	0_30	Diarrhea/severe dehydration	Gastrointestinal disorders	Death	Not related to study drug
Seaman-1995	60	143	2	Sudan	Eastern Africa	L-AmB	320	2	2	0_30	Hematemesis/jaundice	Hepatobiliary disorders	Death	Not related to study drug
Seaman-1995	60	143	2	Sudan	Eastern Africa	L-AmB	321	3	3	0_30	Hematemesis/jaundice	Hepatobiliary disorders	Death	Not related to study drug
Seaman-1995	60	142	1	Sudan	Eastern Africa	L-AmB	317	1	3	0_30	No specific description	Non-specific description	Death	Not related to study drug
Seaman-1995	60	142	1	Sudan	Eastern Africa	L-AmB	318	2	3	0_30	No specific description	Non-specific description	Death	Not related to study drug
Seaman-1995	60	144	3	Sudan	Eastern Africa	L-AmB	322	1	between 8 to 21 days	0_30	No specific description (thought due to malaria)	Non-specific description	Death	Not related to study drug
Rahman-2011	66	159	1	Bangladesh	India Subcontinent	Miltefosine	335	13	120	31_180	Death	Non-specific description	Death	Not clear
Rahman-2011	66	159	1	Bangladesh	India Subcontinent	Miltefosine	323	1	Not clear	Not clear	Edema and anemia	Blood and lymphatic system disorders	Withdrawl	Not clear
Rahman-2011	66	159	1	Bangladesh	India Subcontinent	Miltefosine	332	10	During treatment period	0_30	Edema and severe fatigue	Blood and lymphatic system disorders	Withdrawl	Not clear
Rahman-2011	66	159	1	Bangladesh	India Subcontinent	Miltefosine	329	7	Not clear	Not clear	Enteric fever	Infections and infestations	Withdrawl	Not related to study drug
Rahman-2011	66	159	1	Bangladesh	India Subcontinent	Miltefosine	330	8	Not clear	Not clear	Enteric fever	Infections and infestations	Withdrawl	Not related to study drug
Rahman-2011	66	159	1	Bangladesh	India Subcontinent	Miltefosine	328	6	21	0_30	Diarrhea	Gastrointestinal disorders	Death	Might be related to study drug
Rahman-2011	66	159	1	Bangladesh	India Subcontinent	Miltefosine	333	11	During treatment period	0_30	Hemoptysis/dyspnea/cough	Respiratory, thoracic and mediastinal disorders	Death	Not clear
Rahman-2011	66	159	1	Bangladesh	India Subcontinent	Miltefosine	334	12	During treatment period	0_30	Hemoptysis/dyspnea/cough	Respiratory, thoracic and mediastinal disorders	Non-fatal	Not clear
Rahman-2011	66	159	1	Bangladesh	India Subcontinent	Miltefosine	331	9	Not clear	Not clear	Intestinal tuberculosis	Infections and infestations	Withdrawl	Not related to study drug
Rahman-2011	66	159	1	Bangladesh	India Subcontinent	Miltefosine	324	2	Not clear	Not clear	severe anemia	Blood and lymphatic system disorders	Death	Not clear
Rahman-2011	66	159	1	Bangladesh	India Subcontinent	Miltefosine	325	3	19 days after the end of treatment	31_180	Vomiting	Gastrointestinal disorders	Death	Not clear
Rahman-2011	66	159	1	Bangladesh	India Subcontinent	Miltefosine	326	4	33 days after the end of treatment	31_180	Vomiting	Gastrointestinal disorders	Death	Not clear
Rahman-2011	66	159	1	Bangladesh	India Subcontinent	Miltefosine	327	5	0	0_30	Vomiting	Gastrointestinal disorders	Non-fatal	Not clear
Sinha-2011	67	160	1	India	India Subcontinent	Paromomycin	344	9	Not clear	Not clear	Acute renal failure	Renal and urinary disorders	Non-fatal	Related to study drug
Sinha-2011	67	160	1	India	India Subcontinent	Paromomycin	346	11	Not clear	Not clear	Death	Non-specific description	Death	Not related to study drug
Sinha-2011	67	160	1	India	India Subcontinent	Paromomycin	336	1	Not clear	Not clear	Injection site reaction	Immune system disorders	Non-fatal	Related to study drug
Sinha-2011	67	160	1	India	India Subcontinent	Paromomycin	347	12	Not clear	Not clear	No specific description	Non-specific description	Non-fatal	Not clear
Sinha-2011	67	160	1	India	India Subcontinent	Paromomycin	348	13	Not clear	Not clear	No specific description	Non-specific description	Non-fatal	Not clear
Sinha-2011	67	160	1	India	India Subcontinent	Paromomycin	349	14	Not clear	Not clear	No specific description	Non-specific description	Non-fatal	Not clear
Sinha-2011	67	160	1	India	India Subcontinent	Paromomycin	350	15	Not clear	Not clear	No specific description	Non-specific description	Non-fatal	Not clear
Sinha-2011	67	160	1	India	India Subcontinent	Paromomycin	337	2	Not clear	Not clear	Relapsing VL	Infections and infestations	Non-fatal	Not clear
Sinha-2011	67	160	1	India	India Subcontinent	Paromomycin	338	3	Not clear	Not clear	Relapsing VL	Infections and infestations	Non-fatal	Not clear
Sinha-2011	67	160	1	India	India Subcontinent	Paromomycin	339	4	Not clear	Not clear	Relapsing VL	Infections and infestations	Non-fatal	Not clear
Sinha-2011	67	160	1	India	India Subcontinent	Paromomycin	340	5	Not clear	Not clear	Relapsing VL	Infections and infestations	Non-fatal	Not clear
Sinha-2011	67	160	1	India	India Subcontinent	Paromomycin	341	6	Not clear	Not clear	Relapsing VL	Infections and infestations	Non-fatal	Not clear
Sinha-2011	67	160	1	India	India Subcontinent	Paromomycin	342	7	Not clear	Not clear	Relapsing VL	Infections and infestations	Non-fatal	Not clear
Sinha-2011	67	160	1	India	India Subcontinent	Paromomycin	343	8	Not clear	Not clear	Relapsing VL	Infections and infestations	Non-fatal	Not clear
Sinha-2011	67	160	1	India	India Subcontinent	Paromomycin	345	10	Not clear	Not clear	Sudden Death	General disorders and administration site conditions	Death	Not related to study drug
Bhattacharya-2007	68	161	1	India	India Subcontinent	Miltefosine	351	1	9	0_30	Abdominal pain and swelling	Gastrointestinal disorders	Death	Not related to study drug
Bhattacharya-2007	68	161	1	India	India Subcontinent	Miltefosine	352	2	9	0_30	Acute diarrhea	Gastrointestinal disorders	Death	Not related to study drug
Bhattacharya-2007	68	161	1	India	India Subcontinent	Miltefosine	353	3	During treatment period	0_30	Car accident	Injury, poisoning, and procedural complications	Death	Not related to study drug
Bhattacharya-2007	68	161	1	India	India Subcontinent	Miltefosine	354	4	Not clear	Not clear	Most were diarrhea, vomiting, or dehydration but no specific numbers given	Non-specific description	Non-fatal	Not clear
Bhattacharya-2007	68	161	1	India	India Subcontinent	Miltefosine	355	5	Not clear	Not clear	Most were diarrhea, vomiting, or dehydration but no specific numbers given	Non-specific description	Non-fatal	Not clear
Bhattacharya-2007	68	161	1	India	India Subcontinent	Miltefosine	356	6	Not clear	Not clear	Most were diarrhea, vomiting, or dehydration but no specific numbers given	Non-specific description	Non-fatal	Not clear
Bhattacharya-2007	68	161	1	India	India Subcontinent	Miltefosine	357	7	Not clear	Not clear	Most were diarrhea, vomiting, or dehydration but no specific numbers given	Non-specific description	Non-fatal	Not clear
Bhattacharya-2007	68	161	1	India	India Subcontinent	Miltefosine	358	8	Not clear	Not clear	Most were diarrhea, vomiting, or dehydration but no specific numbers given	Non-specific description	Non-fatal	Not clear
Bhattacharya-2007	68	161	1	India	India Subcontinent	Miltefosine	359	9	Not clear	Not clear	Most were diarrhea, vomiting, or dehydration but no specific numbers given	Non-specific description	Non-fatal	Not clear
Bhattacharya-2007	68	161	1	India	India Subcontinent	Miltefosine	360	10	Not clear	Not clear	Most were diarrhea, vomiting, or dehydration but no specific numbers given	Non-specific description	Non-fatal	Not clear
Bhattacharya-2007	68	161	1	India	India Subcontinent	Miltefosine	361	11	Not clear	Not clear	Most were diarrhea, vomiting, or dehydration but no specific numbers given	Non-specific description	Non-fatal	Not clear
Bhattacharya-2007	68	161	1	India	India Subcontinent	Miltefosine	362	12	Not clear	Not clear	Most were diarrhea, vomiting, or dehydration but no specific numbers given	Non-specific description	Non-fatal	Not clear
Bhattacharya-2007	68	161	1	India	India Subcontinent	Miltefosine	363	13	Not clear	Not clear	Most were diarrhea, vomiting, or dehydration but no specific numbers given	Non-specific description	Non-fatal	Not clear
Bhattacharya-2007	68	161	1	India	India Subcontinent	Miltefosine	364	14	Not clear	Not clear	Most were diarrhea, vomiting, or dehydration but no specific numbers given	Non-specific description	Non-fatal	Not clear
Bhattacharya-2007	68	161	1	India	India Subcontinent	Miltefosine	365	15	Not clear	Not clear	Most were diarrhea, vomiting, or dehydration but no specific numbers given	Non-specific description	Non-fatal	Not clear
Bhattacharya-2007	68	161	1	India	India Subcontinent	Miltefosine	366	16	Not clear	Not clear	Most were diarrhea, vomiting, or dehydration but no specific numbers given	Non-specific description	Non-fatal	Not clear
Mueller-2008	71	173	2	Uganda	Eastern Africa	AMBd	388	14	During treatment period	0_30	Anaphylactic reaction	Immune system disorders	Treatment interruption	Not clear
Mueller-2008	71	173	2	Uganda	Eastern Africa	AMBd	375	1	During hospital stay	0_30	Bleeding	Blood and lymphatic system disorders	Death	Not clear
Mueller-2008	71	173	2	Uganda	Eastern Africa	AMBd	376	2	During hospital stay	0_30	Bleeding	Blood and lymphatic system disorders	Death	Not clear
Mueller-2008	71	173	2	Uganda	Eastern Africa	AMBd	377	3	During hospital stay	0_30	Bleeding	Blood and lymphatic system disorders	Death	Not clear
Mueller-2008	71	173	2	Uganda	Eastern Africa	AMBd	379	5	During hospital stay	0_30	Cardiac failure	Cardiac disorders	Death	Not clear
Mueller-2008	71	173	2	Uganda	Eastern Africa	AMBd	383	9	During hospital stay	0_30	Cause not known	Non-specific description	Death	Not clear
Mueller-2008	71	173	2	Uganda	Eastern Africa	AMBd	384	10	During hospital stay	0_30	Cause not known	Non-specific description	Death	Not clear
Mueller-2008	71	172	1	Uganda	Eastern Africa	PA	373	7	During treatment period	0_30	Clinical pancreatitis	Gastrointestinal disorders	Treatment interruption	Not clear
Mueller-2008	71	172	1	Uganda	Eastern Africa	PA	374	8	During treatment period	0_30	Clinical pancreatitis	Gastrointestinal disorders	Treatment interruption	Not clear
Mueller-2008	71	173	2	Uganda	Eastern Africa	AMBd	380	6	During hospital stay	0_30	Ileus	Gastrointestinal disorders	Death	Not clear
Mueller-2008	71	173	2	Uganda	Eastern Africa	AMBd	381	7	During hospital stay	0_30	Infectious complications	Infections and infestations	Death	Not clear
Mueller-2008	71	173	2	Uganda	Eastern Africa	AMBd	382	8	During hospital stay	0_30	Infectious complications	Infections and infestations	Death	Not clear
Mueller-2008	71	173	2	Uganda	Eastern Africa	AMBd	387	13	During treatment period	0_30	Itching	Immune system disorders	Treatment interruption	Not clear
Mueller-2008	71	172	1	Uganda	Eastern Africa	PA	367	1	During treatment period	0_30	No specific description	Non-specific description	Death	Not clear	The frequencies of initial cure, in-hospital death and treatment failure were chosen as primary outcomes. So, the reported deaths occurred during the hospitalisation period
Mueller-2008	71	172	1	Uganda	Eastern Africa	PA	368	2	During treatment period	0_30	No specific description	Non-specific description	Death	Not clear
Mueller-2008	71	172	1	Uganda	Eastern Africa	PA	369	3	During treatment period	0_30	No specific description	Non-specific description	Death	Not clear
Mueller-2008	71	172	1	Uganda	Eastern Africa	PA	370	4	During treatment period	0_30	No specific description	Non-specific description	Death	Not clear
Mueller-2008	71	172	1	Uganda	Eastern Africa	PA	371	5	During treatment period	0_30	No specific description	Non-specific description	Death	Not clear
Mueller-2008	71	172	1	Uganda	Eastern Africa	PA	372	6	During treatment period	0_30	No specific description	Non-specific description	Death	Not clear
Mueller-2008	71	173	2	Uganda	Eastern Africa	AMBd	378	4	During hospital stay	0_30	severe anaemia	Blood and lymphatic system disorders	Death	Not clear
Mueller-2008	71	173	2	Uganda	Eastern Africa	AMBd	385	11	During treatment period	0_30	Vomiting	Gastrointestinal disorders	Treatment interruption	Not clear
Mueller-2008	71	173	2	Uganda	Eastern Africa	AMBd	386	12	During treatment period	0_30	Vomiting	Gastrointestinal disorders	Treatment interruption	Not clear
Khalil-2014	72	175	2	Ethiopia, Sudan	Eastern Africa	L-AmB (Single dose)	389	1	Not clear	Not clear	Snake bite leading to death	Injury, poisoning, and procedural complications	Death	Not clear
Sundar-2000a	75	183	1	India	India Subcontinent	AMBd	390	1	100	31_180	Vomiting and diarrhoea	Gastrointestinal disorders	Death	Not clear
Sundar-2003b	77	187	1	India	India Subcontinent	L-AmB (Single dose)	391	1	190	181_360	High grade fever/breathlessness	Infections and infestations	Death	Not clear
Sundar-2003b	77	187	1	India	India Subcontinent	L-AmB (Single dose)	392	2	3	0_30	Progressive disease	Infections and infestations	Death	Not clear
Musa-2012	79	191	2	Sudan, Ethiopia, Kenya, Uganda	Eastern Africa	PA	407	7	Not clear	Not clear	Abdominal sepsis	Infections and infestations	Non-fatal	Related to study drug
Musa-2012	79	192	3	Sudan, Ethiopia, Kenya, Uganda	Eastern Africa	PA + Paromomycin	423	6	Not clear	Not clear	Alanine amino transferase increased	Investigations	Non-fatal	Related to study drug
Musa-2012	79	191	2	Sudan, Ethiopia, Kenya, Uganda	Eastern Africa	PA	405	5	Not clear	Not clear	Anaphylactic shock	Immune system disorders	Non-fatal	Not related to study drug
Musa-2012	79	191	2	Sudan, Ethiopia, Kenya, Uganda	Eastern Africa	PA	406	6	Not clear	Not clear	Anaphylactic shock	Immune system disorders	Non-fatal	Not related to study drug
Musa-2012	79	192	3	Sudan, Ethiopia, Kenya, Uganda	Eastern Africa	PA + Paromomycin	424	7	Not clear	Not clear	Blood alkaline phosphatase increased	Investigations	Non-fatal	Related to study drug
Musa-2012	79	191	2	Sudan, Ethiopia, Kenya, Uganda	Eastern Africa	PA	410	10	Not clear	Not clear	Blood amylase increased	Investigations	Non-fatal	Related to study drug
Musa-2012	79	191	2	Sudan, Ethiopia, Kenya, Uganda	Eastern Africa	PA	404	4	During follow-up period (from Figure 2 of article)	31_180	Death due to unknown cause	General disorders + administration site conditions	Death	Not related to study drug
Musa-2012	79	192	3	Sudan, Ethiopia, Kenya, Uganda	Eastern Africa	PA + Paromomycin	425	8	7	0_30	Electrocardiogram QT prolonged	Investigations	Withdrawl	Related to study drug
Musa-2012	79	191	2	Sudan, Ethiopia, Kenya, Uganda	Eastern Africa	PA	417	17	Not clear	Not clear	Epistaxis	Respiratory, thoracic and mediastinal disorders	Non-fatal	Not related to study drug
Musa-2012	79	190	1	Sudan, Ethiopia, Kenya, Uganda	Eastern Africa	Paromomycin	399	7	Not clear	Not clear	Febrile convulsion	Nervous system disorders	Non-fatal	Related to study drug
Musa-2012	79	191	2	Sudan, Ethiopia, Kenya, Uganda	Eastern Africa	PA	401	1	11	0_30	Cardiotoxicity	Cardiac disorders	Death	Related to study drug
Musa-2012	79	191	2	Sudan, Ethiopia, Kenya, Uganda	Eastern Africa	PA	411	11	Not clear	Not clear	Hepatic enzymes increased	Investigations	Non-fatal	Related to study drug
Musa-2012	79	192	3	Sudan, Ethiopia, Kenya, Uganda	Eastern Africa	PA + Paromomycin	426	9	Not clear	Not clear	Hepatic enzymes increased	Investigations	Non-fatal	Related to study drug
Musa-2012	79	192	3	Sudan, Ethiopia, Kenya, Uganda	Eastern Africa	PA + Paromomycin	427	10	Not clear	Not clear	Hepatic enzymes increased	Investigations	Non-fatal	Related to study drug
Musa-2012	79	192	3	Sudan, Ethiopia, Kenya, Uganda	Eastern Africa	PA + Paromomycin	428	11	Not clear	Not clear	Hepatic enzymes increased	Investigations	Non-fatal	Related to study drug
Musa-2012	79	190	1	Sudan, Ethiopia, Kenya, Uganda	Eastern Africa	Paromomycin	397	5	Not clear	Not clear	Hepatic enzymes increased	Investigations	Non-fatal	Related to study drug
Musa-2012	79	191	2	Sudan, Ethiopia, Kenya, Uganda	Eastern Africa	PA	414	14	During intial hospitalisation (Figure 2 of the article)	0_30	Renal impairment	Renal and urinary disorders	Death	Related to study drug
Musa-2012	79	192	3	Sudan, Ethiopia, Kenya, Uganda	Eastern Africa	PA + Paromomycin	419	2	Not clear	Not clear	Hepatic function abnormal	Hepatobiliary disorders	Non-fatal	Related to study drug
Musa-2012	79	190	1	Sudan, Ethiopia, Kenya, Uganda	Eastern Africa	Paromomycin	393	1	Not clear	Not clear	Hepatitis A	Hepatobiliary disorders	Non-fatal	Related to study drug
Musa-2012	79	191	2	Sudan, Ethiopia, Kenya, Uganda	Eastern Africa	PA	409	9	Not clear	Not clear	Herpes Zoster	Infections and infestations	Non-fatal	Not related to study drug
Musa-2012	79	191	2	Sudan, Ethiopia, Kenya, Uganda	Eastern Africa	PA	415	15	During intial hospitalisation (Figure 2 of the article)	0_30	Renal impairment	Renal and urinary disorders	Death	Related to study drug
Musa-2012	79	191	2	Sudan, Ethiopia, Kenya, Uganda	Eastern Africa	PA	408	8	Not clear	Not clear	Malaria	Infections and infestations	Non-fatal	Related to study drug
Musa-2012	79	192	3	Sudan, Ethiopia, Kenya, Uganda	Eastern Africa	PA + Paromomycin	420	3	During treatment period (from Figure 2 of article)	0_30	Malaria or Pericarditis tuberculosis	Infections and infestations	Death	Not related to study drug
Musa-2012	79	192	3	Sudan, Ethiopia, Kenya, Uganda	Eastern Africa	PA + Paromomycin	421	4	During follow-up period (from Figure 2 of article)	31_180	Malaria or Pericarditis tuberculosis	Infections and infestations	Death	Not related to study drug
Musa-2012	79	190	1	Sudan, Ethiopia, Kenya, Uganda	Eastern Africa	Paromomycin	395	3	Not clear	Not clear	Otitis Media	Infections and infestations	Non-fatal	Not related to study drug
Musa-2012	79	191	2	Sudan, Ethiopia, Kenya, Uganda	Eastern Africa	PA	402	2	Not clear	Not clear	Pancreatitis	Gastrointestinal disorders	Non-fatal	Related to study drug
Musa-2012	79	192	3	Sudan, Ethiopia, Kenya, Uganda	Eastern Africa	PA + Paromomycin	418	1	Not clear	Not clear	Pancreatitis acute	Gastrointestinal disorders	Non-fatal	Related to study drug
Musa-2012	79	191	2	Sudan, Ethiopia, Kenya, Uganda	Eastern Africa	PA	403	3	Not clear	Not clear	Peritoneal haemorrhage	Gastrointestinal disorders	Non-fatal	Not related to study drug
Musa-2012	79	192	3	Sudan, Ethiopia, Kenya, Uganda	Eastern Africa	PA + Paromomycin	422	5	Not clear	Not clear	Pneumonia	Infections and infestations	Non-fatal	Not related to study drug
Musa-2012	79	191	2	Sudan, Ethiopia, Kenya, Uganda	Eastern Africa	PA	416	16	Not clear	Not clear	Priapism	Reproductive system and breast disorders	Non-fatal	Not related to study drug
Musa-2012	79	190	1	Sudan, Ethiopia, Kenya, Uganda	Eastern Africa	Paromomycin	396	4	Not clear	Not clear	Pulmonary tuberculosis	Infections and infestations	Non-fatal	Not related to study drug
Musa-2012	79	192	3	Sudan, Ethiopia, Kenya, Uganda	Eastern Africa	PA + Paromomycin	432	15	Not clear	Not clear	Renal impairment	Renal and urinary disorders	Non-fatal	Related to study drug
Musa-2012	79	192	3	Sudan, Ethiopia, Kenya, Uganda	Eastern Africa	PA + Paromomycin	433	16	Not clear	Not clear	Renal impairment	Renal and urinary disorders	Non-fatal	Related to study drug
Musa-2012	79	190	1	Sudan, Ethiopia, Kenya, Uganda	Eastern Africa	Paromomycin	400	8	Not clear	Not clear	Renal impairment	Renal and urinary disorders	Non-fatal	Related to study drug
Musa-2012	79	191	2	Sudan, Ethiopia, Kenya, Uganda	Eastern Africa	PA	412	12	Not clear	Not clear	Transaminases increased	Investigations	Non-fatal	Related to study drug
Musa-2012	79	191	2	Sudan, Ethiopia, Kenya, Uganda	Eastern Africa	PA	413	13	Not clear	Not clear	Transaminases increased	Investigations	Non-fatal	Related to study drug
Musa-2012	79	192	3	Sudan, Ethiopia, Kenya, Uganda	Eastern Africa	PA + Paromomycin	429	12	Not clear	Not clear	Transaminases increased	Investigations	Non-fatal	Related to study drug
Musa-2012	79	192	3	Sudan, Ethiopia, Kenya, Uganda	Eastern Africa	PA + Paromomycin	430	13	Not clear	Not clear	Transaminases increased	Investigations	Non-fatal	Related to study drug
Musa-2012	79	192	3	Sudan, Ethiopia, Kenya, Uganda	Eastern Africa	PA + Paromomycin	431	14	Not clear	Not clear	Transaminases increased	Investigations	Non-fatal	Related to study drug
Musa-2012	79	190	1	Sudan, Ethiopia, Kenya, Uganda	Eastern Africa	Paromomycin	398	6	Not clear	Not clear	Transaminases increased	Investigations	Non-fatal	Related to study drug
Musa-2012	79	190	1	Sudan, Ethiopia, Kenya, Uganda	Eastern Africa	Paromomycin	394	2	During treatment period (from Figure 1 of article)	0_30	Visceral leishmaniasis	Infections and infestations	Death	Not clear
Zijlstra-1993	80	195	3	Sudan	Eastern Africa	PA	440	2	During initial treatment	0_30	Probably Hepatic coma	Hepatobiliary disorders	Death	Not clear
Zijlstra-1993	80	195	3	Sudan	Eastern Africa	PA	439	1	During initial treatment	0_30	Probably tuberculosis	Infections and infestations	Death	Not clear
Zijlstra-1993	80	193	1	Sudan	Eastern Africa	PA	434	1	During initial treatment	0_30	Sudden Death	General disorders and administration site conditions	Death	Not clear
Zijlstra-1993	80	193	1	Sudan	Eastern Africa	PA	435	2	During initial treatment	0_30	Uncontrollable epistaxis	Respiratory, thoracic and mediastinal disorders	Death	Not clear
Zijlstra-1993	80	194	2	Sudan	Eastern Africa	PA	436	1	During initial treatment	0_30	Uncontrollable epistaxis	Respiratory, thoracic and mediastinal disorders	Death	Not clear
Zijlstra-1993	80	194	2	Sudan	Eastern Africa	PA	437	2	During initial treatment	0_30	Uncontrollable epistaxis	Respiratory, thoracic and mediastinal disorders	Death	Not clear
Zijlstra-1993	80	194	2	Sudan	Eastern Africa	PA	438	3	During initial treatment	0_30	Uncontrollable epistaxis	Respiratory, thoracic and mediastinal disorders	Death	Not clear
Sundar-1998c	81	197	2	India	India Subcontinent	Amphotericin b fat/lipid/colloid/cholesterol	441	1	2	0_30	Fell from stairs and died suddenly the next day	Injury, poisoning, and procedural complications	Death	Not clear
Thakur-1992b	87	211	1	India	India Subcontinent	PA + Paromomycin	443	2	Before completion of treatment	0_30	Severe gastroenteritis and vomiting and acute renal failure	Gastrointestinal disorders	Death	Not related to study drug
Thakur-1992b	87	211	1	India	India Subcontinent	PA + Paromomycin	442	1	Before completion of treatment	0_30	Traumatic mechanical haemorrhage following splenic pucture	Blood and lymphatic system disorders	Death	Not related to study drug
Sundar-1998b	88	217	6	India	India Subcontinent	Miltefosine	448	4	21	0_30	Profuse diarrhea on day 19 and the patient died 2 days later	Gastrointestinal disorders	Death	Not clear
Sundar-1998b	88	216	5	India	India Subcontinent	Miltefosine	444	1	7	0_30	Vomiting/diarrhoea	Gastrointestinal disorders	Withdrawl	Not clear
Sundar-1998b	88	217	6	India	India Subcontinent	Miltefosine	445	1	7	0_30	Vomiting/diarrhoea	Gastrointestinal disorders	Withdrawl	Not clear
Sundar-1998b	88	217	6	India	India Subcontinent	Miltefosine	446	2	8	0_30	Vomiting/diarrhoea	Gastrointestinal disorders	Withdrawl	Not clear
Sundar-1998b	88	217	6	India	India Subcontinent	Miltefosine	447	3	10	0_30	Vomiting/diarrhoea	Gastrointestinal disorders	Withdrawl	Not clear
Jha-1995	89	218	1	India	India Subcontinent	AMBd	449	1	Before completion of treatment	0_30	Myocarditis	Cardiac disorders	Death	Not clear
Veeken-2000	91	222	1	Sudan	Eastern Africa	PA	450	1	Deaths during treatment	0_30	Anaemia and bleeding	Blood and lymphatic system disorders	Death	Not clear
Veeken-2000	91	222	1	Sudan	Eastern Africa	PA	451	2	Deaths during treatment	0_30	Anaemia and bleeding	Blood and lymphatic system disorders	Death	Not clear
Veeken-2000	91	222	1	Sudan	Eastern Africa	PA	452	3	Deaths during treatment	0_30	Anaemia and bleeding	Blood and lymphatic system disorders	Death	Not clear
Veeken-2000	91	223	2	Sudan	Eastern Africa	PA	458	1	Deaths during treatment	0_30	Anaemia and bleeding	Blood and lymphatic system disorders	Death	Not clear
Veeken-2000	91	223	2	Sudan	Eastern Africa	PA	459	2	Deaths during treatment	0_30	Anaemia and bleeding	Blood and lymphatic system disorders	Death	Not clear
Veeken-2000	91	223	2	Sudan	Eastern Africa	PA	460	3	Deaths during treatment	0_30	Anaemia and bleeding	Blood and lymphatic system disorders	Death	Not clear
Veeken-2000	91	223	2	Sudan	Eastern Africa	PA	461	4	Deaths during treatment	0_30	Anaemia and bleeding	Blood and lymphatic system disorders	Death	Not clear
Veeken-2000	91	223	2	Sudan	Eastern Africa	PA	462	5	Deaths during treatment	0_30	Anaemia and bleeding	Blood and lymphatic system disorders	Death	Not clear
Veeken-2000	91	223	2	Sudan	Eastern Africa	PA	472	15	Deaths during treatment	0_30	Coma	Non-specific description	Death	Not clear
Veeken-2000	91	223	2	Sudan	Eastern Africa	PA	470	13	Deaths during treatment	0_30	Febrile illness of unknown origin	Infections and infestations	Death	Not clear
Veeken-2000	91	222	1	Sudan	Eastern Africa	PA	453	4	Deaths during treatment	0_30	Gastroenteritis	Gastrointestinal disorders	Death	Not clear
Veeken-2000	91	223	2	Sudan	Eastern Africa	PA	466	9	Deaths during treatment	0_30	Gastroenteritis	Gastrointestinal disorders	Death	Not clear
Veeken-2000	91	223	2	Sudan	Eastern Africa	PA	467	10	Deaths during treatment	0_30	Gastroenteritis	Gastrointestinal disorders	Death	Not clear
Veeken-2000	91	223	2	Sudan	Eastern Africa	PA	468	11	Deaths during treatment	0_30	Gastroenteritis	Gastrointestinal disorders	Death	Not clear
Veeken-2000	91	223	2	Sudan	Eastern Africa	PA	469	12	Deaths during treatment	0_30	Liver failure and pneumonia	Hepatobiliary disorders	Death	Not clear
Veeken-2000	91	222	1	Sudan	Eastern Africa	PA	455	6	Deaths during treatment	0_30	Meningitis	Infections and infestations	Death	Not clear
Veeken-2000	91	222	1	Sudan	Eastern Africa	PA	456	7	Death after dischage within 6 months	31_180	No specific description	Non-specific description	Death	Not clear
Veeken-2000	91	222	1	Sudan	Eastern Africa	PA	457	8	Death after dischage within 6 months	31_180	No specific description	Non-specific description	Death	Not clear
Veeken-2000	91	223	2	Sudan	Eastern Africa	PA	474	17	Death after dischage within 6 months	31_180	No specific description	Non-specific description	Death	Not clear
Veeken-2000	91	223	2	Sudan	Eastern Africa	PA	475	18	Death after dischage within 6 months	31_180	No specific description	Non-specific description	Death	Not clear
Veeken-2000	91	223	2	Sudan	Eastern Africa	PA	471	14	Deaths during treatment	0_30	Severe kwashiorkor and sepsis	Metabolism and nutrition disorders+ Infections and infestations	Death	Not clear
Veeken-2000	91	222	1	Sudan	Eastern Africa	PA	454	5	Deaths during treatment	0_30	Severe vomiting	Gastrointestinal disorders	Death	Not clear
Veeken-2000	91	223	2	Sudan	Eastern Africa	PA	463	6	Deaths during treatment	0_30	Severe vomiting	Gastrointestinal disorders	Death	Not clear
Veeken-2000	91	223	2	Sudan	Eastern Africa	PA	464	7	Deaths during treatment	0_30	Severe vomiting	Gastrointestinal disorders	Death	Not clear
Veeken-2000	91	223	2	Sudan	Eastern Africa	PA	465	8	Deaths during treatment	0_30	Severe vomiting	Gastrointestinal disorders	Death	Not clear
Veeken-2000	91	223	2	Sudan	Eastern Africa	PA	473	16	Deaths during treatment	0_30	Unknown	Non-specific description	Death	Not clear
Mishra-1992	92	225	2	India	India Subcontinent	Pentamidine	477	2	Not clear	Not clear	Developed Diabetes Mellitus	Endocrine disorders	Not clear	Not clear
Mishra-1992	92	225	2	India	India Subcontinent	Pentamidine	476	1	8	0_30	Sudden Death	General disorders and administration site conditions	Death	Not clear
Rijal-2010	94	228	1	Nepal	India Subcontinent	PA	478	1	Death during therapy	0_30	Death	Non-specific description	Death	Not clear
Rijal-2010	94	228	1	Nepal	India Subcontinent	PA	479	2	Death during therapy	0_30	Death	Non-specific description	Death	Not clear
Rijal-2010	94	228	1	Nepal	India Subcontinent	PA	480	3	Death during therapy	0_30	Death	Non-specific description	Death	Not clear
Rijal-2010	94	228	1	Nepal	India Subcontinent	PA	481	4	Death during therapy	0_30	Death	Non-specific description	Death	Not clear
Rijal-2010	94	228	1	Nepal	India Subcontinent	PA	482	5	Death during therapy	0_30	Death	Non-specific description	Death	Not clear
Thakur-1996b	95	230	2	India	India Subcontinent	L-AmB	483	1	Died 2 months after cure of unrelated illness	31_180	Death from an unlrelated illness	Non-specific description	Death	Not related to study drug
Singh-2010	101	241	1	India	India Subcontinent	AMBd	484	1	During treatment period	0_30	No specific description	Non-specific description	Withdrawl	Not clear
Singh-2010	101	241	1	India	India Subcontinent	AMBd	485	2	Not clear but mostly in the first week	Not clear	No specific description	Non-specific description	Not clear	Not clear
Singh-2010	101	241	1	India	India Subcontinent	AMBd	486	3	Not clear but mostly in the first week	Not clear	No specific description	Non-specific description	Not clear	Not clear
Singh-2010	101	241	1	India	India Subcontinent	AMBd	487	4	Not clear but mostly in the first week	Not clear	No specific description	Non-specific description	Not clear	Not clear
Singh-2010	101	241	1	India	India Subcontinent	AMBd	488	5	Not clear but mostly in the first week	Not clear	No specific description	Non-specific description	Not clear	Not clear
Singh-2010	101	241	1	India	India Subcontinent	AMBd	489	6	Not clear but mostly in the first week	Not clear	No specific description	Non-specific description	Not clear	Not clear
Singh-2010	101	241	1	India	India Subcontinent	AMBd	490	7	Not clear but mostly in the first week	Not clear	No specific description	Non-specific description	Not clear	Not clear
Singh-2010	101	241	1	India	India Subcontinent	AMBd	491	8	Not clear but mostly in the first week	Not clear	No specific description	Non-specific description	Not clear	Not clear
Singh-2010	101	241	1	India	India Subcontinent	AMBd	492	9	Not clear but mostly in the first week	Not clear	No specific description	Non-specific description	Not clear	Not clear
Singh-2010	101	241	1	India	India Subcontinent	AMBd	493	10	Not clear but mostly in the first week	Not clear	No specific description	Non-specific description	Not clear	Not clear
Singh-2010	101	241	1	India	India Subcontinent	AMBd	494	11	Not clear but mostly in the first week	Not clear	No specific description	Non-specific description	Not clear	Not clear
Singh-2010	101	241	1	India	India Subcontinent	AMBd	495	12	Not clear but mostly in the first week	Not clear	No specific description	Non-specific description	Not clear	Not clear
Singh-2010	101	241	1	India	India Subcontinent	AMBd	496	13	Not clear but mostly in the first week	Not clear	No specific description	Non-specific description	Not clear	Not clear
Singh-2010	101	241	1	India	India Subcontinent	AMBd	497	14	Not clear but mostly in the first week	Not clear	No specific description	Non-specific description	Not clear	Not clear
Singh-2010	101	241	1	India	India Subcontinent	AMBd	498	15	Not clear but mostly in the first week	Not clear	No specific description	Non-specific description	Not clear	Not clear
Singh-2010	101	242	2	India	India Subcontinent	AMBd	499	1	Not clear but mostly in the first week	0_30	No specific description	Non-specific description	Withdrawl	Not clear
Singh-2010	101	242	2	India	India Subcontinent	AMBd	500	2	Not clear but mostly in the first week	0_30	No specific description	Non-specific description	Withdrawl	Not clear
Singh-2010	101	242	2	India	India Subcontinent	AMBd	501	3	Not clear but mostly in the first week	0_30	No specific description	Non-specific description	Withdrawl	Not clear
Singh-2010	101	242	2	India	India Subcontinent	AMBd	502	4	Not clear but mostly in the first week	Not clear	No specific description	Non-specific description	Not clear	Not clear
Singh-2010	101	242	2	India	India Subcontinent	AMBd	503	5	Not clear but mostly in the first week	Not clear	No specific description	Non-specific description	Not clear	Not clear
Singh-2010	101	242	2	India	India Subcontinent	AMBd	504	6	Not clear but mostly in the first week	Not clear	No specific description	Non-specific description	Not clear	Not clear
Singh-2010	101	242	2	India	India Subcontinent	AMBd	505	7	Not clear but mostly in the first week	Not clear	No specific description	Non-specific description	Not clear	Not clear
Singh-2010	101	242	2	India	India Subcontinent	AMBd	506	8	Not clear but mostly in the first week	Not clear	No specific description	Non-specific description	Not clear	Not clear
Singh-2010	101	242	2	India	India Subcontinent	AMBd	507	9	Not clear but mostly in the first week	Not clear	No specific description	Non-specific description	Not clear	Not clear
Singh-2010	101	242	2	India	India Subcontinent	AMBd	508	10	Not clear but mostly in the first week	Not clear	No specific description	Non-specific description	Not clear	Not clear
Singh-2010	101	242	2	India	India Subcontinent	AMBd	509	11	Not clear but mostly in the first week	Not clear	No specific description	Non-specific description	Not clear	Not clear
Singh-2010	101	242	2	India	India Subcontinent	AMBd	510	12	Not clear but mostly in the first week	Not clear	No specific description	Non-specific description	Not clear	Not clear
Bhattacharya-2004	104	246	1	India	India Subcontinent	Miltefosine	511	1	6	0_30	Intercurrent pneumonia	Infections and infestations	Death	Not clear
Haidar-2001	111	264	1	Yemen	Central Asia	PA	512	1	3 days after Tx initiation	0_30	Secondary bacterial infection	Infections and infestations	Death	Not clear
Chowdhury-1991	116	270	1	Bangladesh	India Subcontinent	PA	528	16	Before completion of treatment	0_30	Intercurrent pulmonary tuberculosis	Infections and infestations	Death	Not clear	Twenty-one patients (1.65%) died as a result of malnutrition (15) or before completion of therapy against intercurrent pulmonary tuberculosis
Chowdhury-1991	116	270	1	Bangladesh	India Subcontinent	PA	529	17	Before completion of treatment	0_30	Intercurrent pulmonary tuberculosis	Infections and infestations	Death	Not clear	Twenty-one patients (1.65%) died as a result of malnutrition (15) or before completion of therapy against intercurrent pulmonary tuberculosis
Chowdhury-1991	116	270	1	Bangladesh	India Subcontinent	PA	530	18	Before completion of treatment	0_30	Intercurrent pulmonary tuberculosis	Infections and infestations	Death	Not clear	Twenty-one patients (1.65%) died as a result of malnutrition (15) or before completion of therapy against intercurrent pulmonary tuberculosis
Chowdhury-1991	116	270	1	Bangladesh	India Subcontinent	PA	531	19	Before completion of treatment	0_30	Intercurrent pulmonary tuberculosis	Infections and infestations	Death	Not clear	Twenty-one patients (1.65%) died as a result of malnutrition (15) or before completion of therapy against intercurrent pulmonary tuberculosis
Chowdhury-1991	116	270	1	Bangladesh	India Subcontinent	PA	532	20	Before completion of treatment	0_30	Intercurrent pulmonary tuberculosis	Infections and infestations	Death	Not clear	Twenty-one patients (1.65%) died as a result of malnutrition (15) or before completion of therapy against intercurrent pulmonary tuberculosis
Chowdhury-1991	116	270	1	Bangladesh	India Subcontinent	PA	533	21	Before completion of treatment	0_30	Intercurrent pulmonary tuberculosis	Infections and infestations	Death	Not clear	Twenty-one patients (1.65%) died as a result of malnutrition (15) or before completion of therapy against intercurrent pulmonary tuberculosis
Chowdhury-1991	116	270	1	Bangladesh	India Subcontinent	PA	513	1	Not clear	Not clear	No specific cause mentioned (as a result of malnutrition)	Non-specific description	Death	Not clear	Twenty-one patients (1.65%) died as a result of malnutrition (15) or before completion of therapy against intercurrent pulmonary tuberculosis
Chowdhury-1991	116	270	1	Bangladesh	India Subcontinent	PA	514	2	Not clear	Not clear	No specific cause mentioned (as a result of malnutrition)	Non-specific description	Death	Not clear	Twenty-one patients (1.65%) died as a result of malnutrition (15) or before completion of therapy against intercurrent pulmonary tuberculosis
Chowdhury-1991	116	270	1	Bangladesh	India Subcontinent	PA	515	3	Not clear	Not clear	No specific cause mentioned (as a result of malnutrition)	Non-specific description	Death	Not clear	Twenty-one patients (1.65%) died as a result of malnutrition (15) or before completion of therapy against intercurrent pulmonary tuberculosis
Chowdhury-1991	116	270	1	Bangladesh	India Subcontinent	PA	516	4	Not clear	Not clear	No specific cause mentioned (as a result of malnutrition)	Non-specific description	Death	Not clear	Twenty-one patients (1.65%) died as a result of malnutrition (15) or before completion of therapy against intercurrent pulmonary tuberculosis
Chowdhury-1991	116	270	1	Bangladesh	India Subcontinent	PA	517	5	Not clear	Not clear	No specific cause mentioned (as a result of malnutrition)	Non-specific description	Death	Not clear	Twenty-one patients (1.65%) died as a result of malnutrition (15) or before completion of therapy against intercurrent pulmonary tuberculosis
Chowdhury-1991	116	270	1	Bangladesh	India Subcontinent	PA	518	6	Not clear	Not clear	No specific cause mentioned (as a result of malnutrition)	Non-specific description	Death	Not clear	Twenty-one patients (1.65%) died as a result of malnutrition (15) or before completion of therapy against intercurrent pulmonary tuberculosis
Chowdhury-1991	116	270	1	Bangladesh	India Subcontinent	PA	519	7	Not clear	Not clear	No specific cause mentioned (as a result of malnutrition)	Non-specific description	Death	Not clear	Twenty-one patients (1.65%) died as a result of malnutrition (15) or before completion of therapy against intercurrent pulmonary tuberculosis
Chowdhury-1991	116	270	1	Bangladesh	India Subcontinent	PA	520	8	Not clear	Not clear	No specific cause mentioned (as a result of malnutrition)	Non-specific description	Death	Not clear	Twenty-one patients (1.65%) died as a result of malnutrition (15) or before completion of therapy against intercurrent pulmonary tuberculosis
Chowdhury-1991	116	270	1	Bangladesh	India Subcontinent	PA	521	9	Not clear	Not clear	No specific cause mentioned (as a result of malnutrition)	Non-specific description	Death	Not clear	Twenty-one patients (1.65%) died as a result of malnutrition (15) or before completion of therapy against intercurrent pulmonary tuberculosis
Chowdhury-1991	116	270	1	Bangladesh	India Subcontinent	PA	522	10	Not clear	Not clear	No specific cause mentioned (as a result of malnutrition)	Non-specific description	Death	Not clear	Twenty-one patients (1.65%) died as a result of malnutrition (15) or before completion of therapy against intercurrent pulmonary tuberculosis
Chowdhury-1991	116	270	1	Bangladesh	India Subcontinent	PA	523	11	Not clear	Not clear	No specific cause mentioned (as a result of malnutrition)	Non-specific description	Death	Not clear	Twenty-one patients (1.65%) died as a result of malnutrition (15) or before completion of therapy against intercurrent pulmonary tuberculosis
Chowdhury-1991	116	270	1	Bangladesh	India Subcontinent	PA	524	12	Not clear	Not clear	No specific cause mentioned (as a result of malnutrition)	Non-specific description	Death	Not clear	Twenty-one patients (1.65%) died as a result of malnutrition (15) or before completion of therapy against intercurrent pulmonary tuberculosis
Chowdhury-1991	116	270	1	Bangladesh	India Subcontinent	PA	525	13	Not clear	Not clear	No specific cause mentioned (as a result of malnutrition)	Non-specific description	Death	Not clear	Twenty-one patients (1.65%) died as a result of malnutrition (15) or before completion of therapy against intercurrent pulmonary tuberculosis
Chowdhury-1991	116	270	1	Bangladesh	India Subcontinent	PA	526	14	Not clear	Not clear	No specific cause mentioned (as a result of malnutrition)	Non-specific description	Death	Not clear	Twenty-one patients (1.65%) died as a result of malnutrition (15) or before completion of therapy against intercurrent pulmonary tuberculosis
Chowdhury-1991	116	270	1	Bangladesh	India Subcontinent	PA	527	15	Not clear	Not clear	No specific cause mentioned (as a result of malnutrition)	Non-specific description	Death	Not clear	Twenty-one patients (1.65%) died as a result of malnutrition (15) or before completion of therapy against intercurrent pulmonary tuberculosis
Rees-1984	117	271	1	Kenya	Eastern Africa	PA	534	1	12	0_30	Dyspeia/shock	Respiratory, thoracic and mediastinal disorders	Death	Not clear
Rijal-2003	118	272	1	Nepal	India Subcontinent	PA	537	3	During treatment period	0_30	Cardiotoxicity	Cardiac disorders	Treatment switching	Not clear
Rijal-2003	118	272	1	Nepal	India Subcontinent	PA	538	4	During treatment period	0_30	Cardiotoxicity	Cardiac disorders	Treatment switching	Not clear
Rijal-2003	118	272	1	Nepal	India Subcontinent	PA	535	1	During treatment period	0_30	Cardiotoxicity (electrocardiographicproven arrhythmia)	Cardiac disorders	Death	Not clear
Rijal-2003	118	272	1	Nepal	India Subcontinent	PA	536	2	During treatment period	0_30	Cardiotoxicity (electrocardiographicproven arrhythmia)	Cardiac disorders	Death	Not clear
Rijal-2003	118	272	1	Nepal	India Subcontinent	PA	539	5	During treatment period	0_30	Septic shock	Infections and infestations	Death	Not clear
Rijal-2003	118	272	1	Nepal	India Subcontinent	PA	540	6	During treatment period	0_30	Suicide	Psychiatric disorders	Death	Not clear
Das-2001	120	276	2	India	India Subcontinent	Pentamidine	541	1	During tretament adminsitration	0_30	Sudden unconciousness	Nervous system disorders	Non-fatal	Not clear
Das-2001	120	276	2	India	India Subcontinent	Pentamidine	542	2	During tretament adminsitration	0_30	Sudden unconciousness	Nervous system disorders	Non-fatal	Not clear
Jha-1991	122	279	1	India	India Subcontinent	Pentamidine	543	1	During therapy	0_30	No specific description	Non-specific description	Death	Not clear
Jha-1991	122	280	2	India	India Subcontinent	Pentamidine	544	1	During therapy	0_30	No specific description	Non-specific description	Death	Not clear
Jha-1991	122	280	2	India	India Subcontinent	Pentamidine	545	2	During therapy	0_30	No specific description	Non-specific description	Death	Not clear
Jha-1991	122	280	2	India	India Subcontinent	Pentamidine	546	3	During therapy	0_30	No specific description	Non-specific description	Death	Not clear
Jha-1991	122	280	2	India	India Subcontinent	Pentamidine	547	4	During therapy	0_30	No specific description	Non-specific description	Death	Not clear
Jha-1991	122	280	2	India	India Subcontinent	Pentamidine	548	5	During therapy	0_30	No specific description	Non-specific description	Death	Not clear
Jha-1991	122	280	2	India	India Subcontinent	Pentamidine	549	6	During therapy	0_30	No specific description	Non-specific description	Death	Not clear
Thakur-1984a	127	289	2	India	India Subcontinent	Pentamidine	551	2	3	0_30	Hepatic failure	Hepatobiliary disorders	Death	Related to study drug
Thakur-1984a	127	289	2	India	India Subcontinent	Pentamidine	552	3	During therapy	0_30	Hypersensitivity to drug	Immune system disorders	Death	Related to study drug
Thakur-1984a	127	289	2	India	India Subcontinent	Pentamidine	553	4	During therapy	0_30	Hypersensitivity to drug	Immune system disorders	Death	Related to study drug
Thakur-1984a	127	289	2	India	India Subcontinent	Pentamidine	554	5	During therapy	0_30	Hypersensitivity to drug	Immune system disorders	Death	Related to study drug
Thakur-1984a	127	289	2	India	India Subcontinent	Pentamidine	550	1	14	0_30	severe anorexia	Gastrointestinal disorders	Death	Related to study drug
Ostyn-2014	129	291	1	India, Nepal	India Subcontinent	Miltefosine	555	1	During follow-up	31_180	No specific description	Non-specific description	Death	Not clear
Ostyn-2014	129	291	1	India, Nepal	India Subcontinent	Miltefosine	556	2	During follow-up	31_180	No specific description	Non-specific description	Death	Not clear
Ostyn-2014	129	291	1	India, Nepal	India Subcontinent	Miltefosine	557	3	During follow-up	31_180	No specific description	Non-specific description	Death	Not clear
Ostyn-2014	129	291	1	India, Nepal	India Subcontinent	Miltefosine	558	4	During follow-up	31_180	No specific description	Non-specific description	Death	Not clear
Sinha-2010	130	292	1	India	India Subcontinent	L-AmB	559	1	During follow-up period (before 3 months visit)	31_180	Measles	Infections and infestations	Death	Not clear
Sinha-2010	130	292	1	India	India Subcontinent	L-AmB	561	3	During 10-day treatment course	0_30	No specific description (child was anaemic)	Non-specific description	Death	Not clear
Sinha-2010	130	292	1	India	India Subcontinent	L-AmB	560	2	During follow-up period (between 3 to 6 months)	31_180	Unknown	Non-specific description	Death	Not clear
Adam-2009	135	301	1	Sudan	Eastern Africa	PA	562	1	During 2nd week of Tx	0_30	Hepatic encephalopathy	Hepatobiliary disorders	Death	Not clear
Adam-2009	135	301	1	Sudan	Eastern Africa	PA	563	2	During 2nd week of Tx	0_30	Hepatic encephalopathy	Hepatobiliary disorders	Death	Not clear
Adam-2009	135	301	1	Sudan	Eastern Africa	PA	564	3	During 2nd week of Tx	0_30	Hepatic encephalopathy	Hepatobiliary disorders	Death	Not clear
Adam-2009	135	301	1	Sudan	Eastern Africa	PA	565	4	During 2nd week of Tx	0_30	Hepatic encephalopathy	Hepatobiliary disorders	Death	Not clear
Thakur-1998a	139	312	1	Not stated	India Subcontinent	AMBd	566	1	On the first day of infusion	0_30	Cardiac arrhythmia and cardiac arrest	Cardiac disorders	Death	Not clear
Thakur-1998a	139	312	1	Not stated	India Subcontinent	AMBd	567	2	On the first day of infusion	0_30	Cardiac arrhythmia and cardiac arrest	Cardiac disorders	Death	Not clear
Thakur-1998a	139	312	1	Not stated	India Subcontinent	AMBd	568	3	Not clear	Not clear	Non-specific description	Non-specific description	Death	Not clear	Not very clear if this is the third person who had recovered from cardian arrest (and died) or the fourth patient (and third death)
Jamil-2015	141	315	1	Bangladesh	India Subcontinent	Paromomycin	569	1	After 4 doses	0_30	Ear infection	Ear and labyrinth disorders	Withdrawl	Possibly related to study drug
Jamil-2015	141	315	1	Bangladesh	India Subcontinent	Paromomycin	571	3	After end of treatment	31_180	Hearing impairment	Ear and labyrinth disorders	Non-fatal	Possibly related to study drug
Jamil-2015	141	315	1	Bangladesh	India Subcontinent	Paromomycin	573	5	After end of treatment	31_180	Peptic ulcer	Gastrointestinal disorders	Non-fatal	Not related to study drug
Jamil-2015	141	315	1	Bangladesh	India Subcontinent	Paromomycin	572	4	After end of treatment	31_180	Renal impairment	Renal and urinary disorders	Non-fatal	Possibly related to study drug
Jamil-2015	141	315	1	Bangladesh	India Subcontinent	Paromomycin	574	6	22 days after end of Treatment	31_180	Tetanus	Infections and infestations	Death	Not related to study drug	Died 22 days after end of treatment (which is day 21/22). Therefore, the death occurred on day 43/44
Jamil-2015	141	315	1	Bangladesh	India Subcontinent	Paromomycin	570	2	After end of treatment	31_180	Tinnitus	Ear and labyrinth disorders	Non-fatal	Possibly related to study drug
Sundar-2015	142	316	1	India	India Subcontinent	L-AmB (Single dose)	575	1	1	0_30	Acute pulmonary edema	Respiratory, thoracic and mediastinal disorders	Non-fatal	Not clear
Sundar-2015	142	316	1	India	India Subcontinent	L-AmB (Single dose)	576	2	1	0_30	Decreased platelets	Investigations	Non-fatal	Not clear
Sundar-2015	142	316	1	India	India Subcontinent	L-AmB (Single dose)	577	3	Not clear	Not clear	Nephrotoxicity (blood creatinine increased)	Investigations	Non-fatal	Not clear
Sundar-2014	143	318	1	India	India Subcontinent	Amphotericin b fat/lipid/colloid/cholesterol	578	1	Not clear	Not clear	Anaemia	Blood and lymphatic system disorders	Non-fatal	Not clear
Sundar-2014	143	319	2	India	India Subcontinent	L-AmB (Single dose)	583	2	Not clear	Not clear	Diarrhea	Gastrointestinal disorders	Non-fatal	Related to study drug
Sundar-2014	143	318	1	India	India Subcontinent	Amphotericin b fat/lipid/colloid/cholesterol	579	1	Not clear	Not clear	Pancytopenia	Blood and lymphatic system disorders	Non-fatal	Related to study drug
Sundar-2014	143	318	1	India	India Subcontinent	Amphotericin b fat/lipid/colloid/cholesterol	580	2	2	0_30	Severe diarrhoea	Gastrointestinal disorders	Death	Possibly related to study drug
Sundar-2014	143	318	1	India	India Subcontinent	Amphotericin b fat/lipid/colloid/cholesterol	582	4	157	31_180	Sudden Death	General disorders and administration site conditions	Death	Not related to study drug
Sundar-2014	143	318	1	India	India Subcontinent	Amphotericin b fat/lipid/colloid/cholesterol	581	3	Not clear	Not clear	Vomiting	Gastrointestinal disorders	Non-fatal	Not clear
Mondal-2014	144	320	1	Bangladesh	India Subcontinent	L-AmB (Single dose)	584	1	8	0_30	Excerbation of an exisiting condition	Non-specific description	Death	Not related to study drug
Diro-2019	148	323	1	Ethiopia	Eastern Africa	L-AmB + Miltefosine	585	1	48	31_180	Anaemia	Blood and lymphatic system disorders	Non-fatal	Not related to study drug
Diro-2019	148	323	1	Ethiopia	Eastern Africa	L-AmB + Miltefosine	587	3	10	0_30	Anaemia	Blood and lymphatic system disorders	Non-fatal	Not related to study drug
Diro-2019	148	323	1	Ethiopia	Eastern Africa	L-AmB + Miltefosine	588	4	3	0_30	Anaemia	Blood and lymphatic system disorders	Non-fatal	Not related to study drug
Diro-2019	148	323	1	Ethiopia	Eastern Africa	L-AmB + Miltefosine	591	7	15	0_30	Encephalitis and meningitis	Infections and infestations	Death	Not related to study drug
Diro-2019	148	324	2	Ethiopia	Eastern Africa	L-AmB	594	2	30	0_30	Malnutrition, Decubitus ulcer, Pneumonia and Sepsis	Infections and infestations	Death	Not related to study drug
Diro-2019	148	323	1	Ethiopia	Eastern Africa	L-AmB + Miltefosine	589	5	10	0_30	Post herpetic neuralgia	Nervous system disorders	Non-fatal	Not related to study drug
Diro-2019	148	323	1	Ethiopia	Eastern Africa	L-AmB + Miltefosine	592	8	20	0_30	Pulmonary tuberculosis	Infections and infestations	Not clear	Not related to study drug
Diro-2019	148	324	2	Ethiopia	Eastern Africa	L-AmB	593	1	3	0_30	Sepsis	Infections and infestations	Non-fatal	Not related to study drug
Diro-2019	148	323	1	Ethiopia	Eastern Africa	L-AmB + Miltefosine	586	2	61	31_180	Strongyloidiasis	Infections and infestations	Death	Not related to study drug
Diro-2019	148	323	1	Ethiopia	Eastern Africa	L-AmB + Miltefosine	590	6	33	31_180	Toxicity to various agents	Non-specific description	Death	Not related to study drug
Mbui-2019	149	325	1	Kenya, Uganda	Eastern Africa	Miltefosine	595	1	19	0_30	Life threatening anaemia	Blood and lymphatic system disorders	Recovered	Not related to study drug
Mbui-2019	149	325	1	Kenya, Uganda	Eastern Africa	Miltefosine	596	2	203	181_360	Transfusion reaction	Injury, poisoning, and procedural complications	Recovered	Not related to study drug
Borges-2017	154	327	2	Brazil	South America	AMBd	600	1	During hospitalisation	0_30	Abnormal liver enzymes, anemia, and hypomagnesemia	Investigations	Not clear	Not clear
Borges-2017	154	327	2	Brazil	South America	AMBd	601	2	During hospitalisation	0_30	Abnormal liver enzymes, anemia, and hypomagnesemia	Investigations	Not clear	Not clear
Borges-2017	154	326	1	Brazil	South America	PA	597	1	During hospitalisation	0_30	Abnormal liver enzymes, anemia, and hypomagnesemia	Investigations	Not clear	Not clear
Borges-2017	154	326	1	Brazil	South America	PA	598	2	During hospitalisation	0_30	Abnormal liver enzymes, anemia, and hypomagnesemia	Investigations	Not clear	Not clear
Borges-2017	154	326	1	Brazil	South America	PA	599	3	During hospitalisation	0_30	Abnormal liver enzymes, anemia, and hypomagnesemia	Investigations	Not clear	Not clear
Wasunna-2016	155	329	2	Kenya, Sudan	Eastern Africa	L-AmB + Miltefosine	605	2	3	0_30	Renal failure	Renal and urinary disorders	Non-fatal	Possibly related to study drug
Wasunna-2016	155	328	1	Kenya, Sudan	Eastern Africa	L-AmB + PA	602	1	20	0_30	Severe anaemia leading to death	Blood and lymphatic system disorders	Death	Possibly related to study drug
Wasunna-2016	155	329	2	Kenya, Sudan	Eastern Africa	L-AmB + Miltefosine	604	1	Not clear	Not clear	Severe pneumonia	Infections and infestations	Death	Not related to study drug
Wasunna-2016	155	328	1	Kenya, Sudan	Eastern Africa	L-AmB + PA	603	2	Not clear	Not clear	Upper respiratory tract infection and pneumonia	Infections and infestations	Non-fatal	Not related to study drug
Rahman-2017	156	334	4	Bangladesh	India Subcontinent	Miltefosine + Paromomycin	612	3	During treatment	0_30	Acute hepatitis	Hepatobiliary disorders	Non-fatal	Related to study drug
Rahman-2017	156	332	2	Bangladesh	India Subcontinent	L-AmB (Single) + Miltefosine	609	3	2	0_30	High grade fever (Rickettsial fever), rash	Infections and infestations	Non-fatal	Possibly related to study drug
Rahman-2017	156	334	4	Bangladesh	India Subcontinent	Miltefosine + Paromomycin	610	1	Two weeks after treatment	Not clear	Nephropathy	Renal and urinary disorders	Non-fatal	Related to study drug
Rahman-2017	156	331	1	Bangladesh	India Subcontinent	L-AmB	606	1	Not clear	Not clear	No specific description	Non-specific description	Death	Not related to study drug
Rahman-2017	156	332	2	Bangladesh	India Subcontinent	L-AmB (Single) + Miltefosine	607	1	Not clear	Not clear	No specific description	Non-specific description	Death	Not related to study drug
Rahman-2017	156	332	2	Bangladesh	India Subcontinent	L-AmB (Single) + Miltefosine	608	2	Not clear	Not clear	No specific description	Non-specific description	Death	Not related to study drug
Rahman-2017	156	334	4	Bangladesh	India Subcontinent	Miltefosine + Paromomycin	611	2	Two weeks after treatment	Not clear	Ototoxicity	Ear and labyrinth disorders	Non-fatal	Related to study drug
Romero-2017	159	338	4	Brazil	South America	L-AmB (Single) + PA	683	28	Not clear	Not clear	Allergic reaction	Immune system disorders	Non-fatal	Related to study drug
Romero-2017	159	338	4	Brazil	South America	L-AmB (Single) + PA	684	29	Not clear	Not clear	Allergic reaction	Immune system disorders	Non-fatal	Related to study drug
Romero-2017	159	335	1	Brazil	South America	PA	631	19	Not clear	Not clear	Allergic reaction	Immune system disorders	Non-fatal	Related to study drug
Romero-2017	159	337	3	Brazil	South America	L-AmB	635	2	Not clear	Not clear	Anaemia	Blood and lymphatic system disorders	Non-fatal	Related to study drug
Romero-2017	159	337	3	Brazil	South America	L-AmB	636	3	Not clear	Not clear	Anaemia	Blood and lymphatic system disorders	Non-fatal	Related to study drug
Romero-2017	159	337	3	Brazil	South America	L-AmB	637	4	Not clear	Not clear	Anaemia	Blood and lymphatic system disorders	Non-fatal	Related to study drug
Romero-2017	159	337	3	Brazil	South America	L-AmB	638	5	Not clear	Not clear	Anaemia	Blood and lymphatic system disorders	Non-fatal	Related to study drug
Romero-2017	159	337	3	Brazil	South America	L-AmB	639	6	Not clear	Not clear	Anaemia	Blood and lymphatic system disorders	Non-fatal	Related to study drug
Romero-2017	159	337	3	Brazil	South America	L-AmB	640	7	Not clear	Not clear	Anaemia	Blood and lymphatic system disorders	Non-fatal	Related to study drug
Romero-2017	159	337	3	Brazil	South America	L-AmB	641	8	Not clear	Not clear	Anaemia	Blood and lymphatic system disorders	Non-fatal	Related to study drug
Romero-2017	159	337	3	Brazil	South America	L-AmB	642	9	Not clear	Not clear	Anaemia	Blood and lymphatic system disorders	Non-fatal	Related to study drug
Romero-2017	159	337	3	Brazil	South America	L-AmB	643	10	Not clear	Not clear	Anaemia	Blood and lymphatic system disorders	Non-fatal	Related to study drug
Romero-2017	159	338	4	Brazil	South America	L-AmB (Single) + PA	666	11	Not clear	Not clear	Anaemia	Blood and lymphatic system disorders	Non-fatal	Related to study drug
Romero-2017	159	338	4	Brazil	South America	L-AmB (Single) + PA	667	12	Not clear	Not clear	Anaemia	Blood and lymphatic system disorders	Non-fatal	Related to study drug
Romero-2017	159	338	4	Brazil	South America	L-AmB (Single) + PA	668	13	Not clear	Not clear	Anaemia	Blood and lymphatic system disorders	Non-fatal	Related to study drug
Romero-2017	159	338	4	Brazil	South America	L-AmB (Single) + PA	669	14	Not clear	Not clear	Anaemia	Blood and lymphatic system disorders	Non-fatal	Related to study drug
Romero-2017	159	338	4	Brazil	South America	L-AmB (Single) + PA	670	15	Not clear	Not clear	Anaemia	Blood and lymphatic system disorders	Non-fatal	Related to study drug
Romero-2017	159	338	4	Brazil	South America	L-AmB (Single) + PA	671	16	Not clear	Not clear	Anaemia	Blood and lymphatic system disorders	Non-fatal	Related to study drug
Romero-2017	159	338	4	Brazil	South America	L-AmB (Single) + PA	672	17	Not clear	Not clear	Anaemia	Blood and lymphatic system disorders	Non-fatal	Related to study drug
Romero-2017	159	338	4	Brazil	South America	L-AmB (Single) + PA	673	18	Not clear	Not clear	Anaemia	Blood and lymphatic system disorders	Non-fatal	Related to study drug
Romero-2017	159	338	4	Brazil	South America	L-AmB (Single) + PA	674	19	Not clear	Not clear	Anaemia	Blood and lymphatic system disorders	Non-fatal	Related to study drug
Romero-2017	159	338	4	Brazil	South America	L-AmB (Single) + PA	675	20	Not clear	Not clear	Anaemia	Blood and lymphatic system disorders	Non-fatal	Related to study drug
Romero-2017	159	338	4	Brazil	South America	L-AmB (Single) + PA	676	21	Not clear	Not clear	Anaemia	Blood and lymphatic system disorders	Non-fatal	Related to study drug
Romero-2017	159	335	1	Brazil	South America	PA	624	12	Not clear	Not clear	Anaemia	Blood and lymphatic system disorders	Non-fatal	Related to study drug
Romero-2017	159	335	1	Brazil	South America	PA	625	13	Not clear	Not clear	Anaemia	Blood and lymphatic system disorders	Non-fatal	Related to study drug
Romero-2017	159	335	1	Brazil	South America	PA	626	14	Not clear	Not clear	Anaemia	Blood and lymphatic system disorders	Non-fatal	Related to study drug
Romero-2017	159	338	4	Brazil	South America	L-AmB (Single) + PA	662	7	Not clear	Not clear	Cardiac toxicity	Cardiac disorders	Non-fatal	Related to study drug
Romero-2017	159	338	4	Brazil	South America	L-AmB (Single) + PA	663	8	Not clear	Not clear	Cardiac toxicity	Cardiac disorders	Non-fatal	Related to study drug
Romero-2017	159	338	4	Brazil	South America	L-AmB (Single) + PA	664	9	Not clear	Not clear	Cardiac toxicity	Cardiac disorders	Non-fatal	Related to study drug
Romero-2017	159	338	4	Brazil	South America	L-AmB (Single) + PA	665	10	Not clear	Not clear	Cardiac toxicity	Cardiac disorders	Non-fatal	Related to study drug
Romero-2017	159	335	1	Brazil	South America	PA	620	8	Not clear	Not clear	Cardiac toxicity	Cardiac disorders	Non-fatal	Related to study drug
Romero-2017	159	335	1	Brazil	South America	PA	621	9	Not clear	Not clear	Cardiac toxicity	Cardiac disorders	Non-fatal	Related to study drug
Romero-2017	159	335	1	Brazil	South America	PA	622	10	Not clear	Not clear	Cardiac toxicity	Cardiac disorders	Non-fatal	Related to study drug
Romero-2017	159	335	1	Brazil	South America	PA	623	11	Not clear	Not clear	Cardiac toxicity	Cardiac disorders	Non-fatal	Related to study drug
Romero-2017	159	335	1	Brazil	South America	PA	633	21	Not clear	Not clear	Convulsion	Nervous system disorders	Non-fatal	Related to study drug
Romero-2017	159	335	1	Brazil	South America	PA	632	20	Not clear	Not clear	Cutaneous rash	Immune system disorders	Non-fatal	Related to study drug
Romero-2017	159	337	3	Brazil	South America	L-AmB	654	21	Not clear	Not clear	Diarrhea	Gastrointestinal disorders	Non-fatal	Related to study drug
Romero-2017	159	337	3	Brazil	South America	L-AmB	655	22	Not clear	Not clear	Dyspnea	Respiratory, thoracic and mediastinal disorders	Non-fatal	Related to study drug
Romero-2017	159	337	3	Brazil	South America	L-AmB	648	15	Not clear	Not clear	Fever	Infections and infestations	Non-fatal	Related to study drug
Romero-2017	159	337	3	Brazil	South America	L-AmB	649	16	Not clear	Not clear	Fever	Infections and infestations	Non-fatal	Related to study drug
Romero-2017	159	337	3	Brazil	South America	L-AmB	650	17	Not clear	Not clear	Fever	Infections and infestations	Non-fatal	Related to study drug
Romero-2017	159	337	3	Brazil	South America	L-AmB	651	18	Not clear	Not clear	Fever	Infections and infestations	Non-fatal	Related to study drug
Romero-2017	159	337	3	Brazil	South America	L-AmB	653	20	Not clear	Not clear	Generalized edema	Non-specific description	Non-fatal	Related to study drug
Romero-2017	159	338	4	Brazil	South America	L-AmB (Single) + PA	656	1	2	0_30	Generalized infection by Pseudomonas aeruginosa	Infections and infestations	Death	Not related to study drug
Romero-2017	159	337	3	Brazil	South America	L-AmB	634	1	Not clear	Not clear	Increase of pancreatic and/or liver enzymes	Hepatobiliary disorders	Non-fatal	Related to study drug
Romero-2017	159	338	4	Brazil	South America	L-AmB (Single) + PA	657	2	Not clear	Not clear	Increase of pancreatic and/or liver enzymes	Hepatobiliary disorders	Non-fatal	Related to study drug
Romero-2017	159	338	4	Brazil	South America	L-AmB (Single) + PA	658	3	Not clear	Not clear	Increase of pancreatic and/or liver enzymes	Hepatobiliary disorders	Non-fatal	Related to study drug
Romero-2017	159	338	4	Brazil	South America	L-AmB (Single) + PA	659	4	Not clear	Not clear	Increase of pancreatic and/or liver enzymes	Hepatobiliary disorders	Non-fatal	Related to study drug
Romero-2017	159	338	4	Brazil	South America	L-AmB (Single) + PA	660	5	Not clear	Not clear	Increase of pancreatic and/or liver enzymes	Hepatobiliary disorders	Non-fatal	Related to study drug
Romero-2017	159	338	4	Brazil	South America	L-AmB (Single) + PA	661	6	Not clear	Not clear	Increase of pancreatic and/or liver enzymes	Hepatobiliary disorders	Non-fatal	Related to study drug
Romero-2017	159	335	1	Brazil	South America	PA	614	2	Not clear	Not clear	Increase of pancreatic and/or liver enzymes	Hepatobiliary disorders	Non-fatal	Related to study drug
Romero-2017	159	335	1	Brazil	South America	PA	615	3	Not clear	Not clear	Increase of pancreatic and/or liver enzymes	Hepatobiliary disorders	Non-fatal	Related to study drug
Romero-2017	159	335	1	Brazil	South America	PA	616	4	Not clear	Not clear	Increase of pancreatic and/or liver enzymes	Hepatobiliary disorders	Non-fatal	Related to study drug
Romero-2017	159	335	1	Brazil	South America	PA	617	5	Not clear	Not clear	Increase of pancreatic and/or liver enzymes	Hepatobiliary disorders	Non-fatal	Related to study drug
Romero-2017	159	335	1	Brazil	South America	PA	618	6	Not clear	Not clear	Increase of pancreatic and/or liver enzymes	Hepatobiliary disorders	Non-fatal	Related to study drug
Romero-2017	159	335	1	Brazil	South America	PA	619	7	Not clear	Not clear	Increase of pancreatic and/or liver enzymes	Hepatobiliary disorders	Non-fatal	Related to study drug
Romero-2017	159	337	3	Brazil	South America	L-AmB	644	11	Not clear	Not clear	Neutropenia or thrombocytopenia	Blood and lymphatic system disorders	Non-fatal	Related to study drug
Romero-2017	159	337	3	Brazil	South America	L-AmB	645	12	Not clear	Not clear	Neutropenia or thrombocytopenia	Blood and lymphatic system disorders	Non-fatal	Related to study drug
Romero-2017	159	337	3	Brazil	South America	L-AmB	646	13	Not clear	Not clear	Neutropenia or thrombocytopenia	Blood and lymphatic system disorders	Non-fatal	Related to study drug
Romero-2017	159	338	4	Brazil	South America	L-AmB (Single) + PA	677	22	Not clear	Not clear	Neutropenia or thrombocytopenia	Blood and lymphatic system disorders	Non-fatal	Related to study drug
Romero-2017	159	338	4	Brazil	South America	L-AmB (Single) + PA	678	23	Not clear	Not clear	Neutropenia or thrombocytopenia	Blood and lymphatic system disorders	Non-fatal	Related to study drug
Romero-2017	159	338	4	Brazil	South America	L-AmB (Single) + PA	679	24	Not clear	Not clear	Neutropenia or thrombocytopenia	Blood and lymphatic system disorders	Non-fatal	Related to study drug
Romero-2017	159	335	1	Brazil	South America	PA	627	15	Not clear	Not clear	Neutropenia or thrombocytopenia	Blood and lymphatic system disorders	Non-fatal	Related to study drug
Romero-2017	159	335	1	Brazil	South America	PA	628	16	Not clear	Not clear	Neutropenia or thrombocytopenia	Blood and lymphatic system disorders	Non-fatal	Related to study drug
Romero-2017	159	335	1	Brazil	South America	PA	629	17	Not clear	Not clear	Neutropenia or thrombocytopenia	Blood and lymphatic system disorders	Non-fatal	Related to study drug
Romero-2017	159	337	3	Brazil	South America	L-AmB	647	14	Not clear	Not clear	Phlebitis / cellulitis	General disorders + administration site conditions	Non-fatal	Related to study drug
Romero-2017	159	338	4	Brazil	South America	L-AmB (Single) + PA	680	25	Not clear	Not clear	Phlebitis / cellulitis	General disorders + administration site conditions	Non-fatal	Related to study drug
Romero-2017	159	338	4	Brazil	South America	L-AmB (Single) + PA	681	26	Not clear	Not clear	Phlebitis / cellulitis	General disorders + administration site conditions	Non-fatal	Related to study drug
Romero-2017	159	338	4	Brazil	South America	L-AmB (Single) + PA	682	27	Not clear	Not clear	Phlebitis / cellulitis	General disorders + administration site conditions	Non-fatal	Related to study drug
Romero-2017	159	335	1	Brazil	South America	PA	630	18	Not clear	Not clear	Phlebitis / cellulitis	General disorders + administration site conditions	Non-fatal	Related to study drug
Romero-2017	159	337	3	Brazil	South America	L-AmB	652	19	Not clear	Not clear	Potassium reduction	Metabolism and nutrition disorders	Non-fatal	Related to study drug
Romero-2017	159	335	1	Brazil	South America	PA	613	1	11	0_30	Respiratory and hemodynamic worsening and death due to presumed sepsis	Infections and infestations	Death	Related to study drug
Pandey-2016	169	343	1	India	India Subcontinent	Miltefosine	721	37	Not clear	Not clear	Abdominal discomfort	Gastrointestinal disorders	Non-fatal	Not clear
Pandey-2016	169	343	1	India	India Subcontinent	Miltefosine	722	38	Not clear	Not clear	Abdominal discomfort	Gastrointestinal disorders	Non-fatal	Not clear
Pandey-2016	169	343	1	India	India Subcontinent	Miltefosine	714	30	Not clear	Not clear	Abdominal pain	Gastrointestinal disorders	Non-fatal	Not clear
Pandey-2016	169	343	1	India	India Subcontinent	Miltefosine	715	31	Not clear	Not clear	Abdominal pain	Gastrointestinal disorders	Non-fatal	Not clear
Pandey-2016	169	343	1	India	India Subcontinent	Miltefosine	716	32	Not clear	Not clear	Abdominal pain	Gastrointestinal disorders	Non-fatal	Not clear
Pandey-2016	169	343	1	India	India Subcontinent	Miltefosine	717	33	Not clear	Not clear	Abdominal pain	Gastrointestinal disorders	Non-fatal	Not clear
Pandey-2016	169	343	1	India	India Subcontinent	Miltefosine	718	34	Not clear	Not clear	Abdominal pain	Gastrointestinal disorders	Non-fatal	Not clear
Pandey-2016	169	343	1	India	India Subcontinent	Miltefosine	719	35	Not clear	Not clear	Abdominal pain	Gastrointestinal disorders	Non-fatal	Not clear
Pandey-2016	169	343	1	India	India Subcontinent	Miltefosine	720	36	Not clear	Not clear	Abdominal pain	Gastrointestinal disorders	Non-fatal	Not clear
Pandey-2016	169	343	1	India	India Subcontinent	Miltefosine	712	28	Not clear	Not clear	Acute renal failure	Renal and urinary disorders	Non-fatal	Not clear
Pandey-2016	169	343	1	India	India Subcontinent	Miltefosine	713	29	Not clear	Not clear	Acute renal failure	Renal and urinary disorders	Non-fatal	Not clear
Pandey-2016	169	343	1	India	India Subcontinent	Miltefosine	694	10	Not clear	Not clear	Co-infection with HIV/AIDS	Infections and infestations	Death	Not clear
Pandey-2016	169	343	1	India	India Subcontinent	Miltefosine	693	9	Not clear	Not clear	Co-infection with pulmonary tuberculosis	Infections and infestations	Death	Not clear
Pandey-2016	169	343	1	India	India Subcontinent	Miltefosine	723	39	Not clear	Not clear	Diarrhea	Gastrointestinal disorders	Non-fatal	Not clear
Pandey-2016	169	343	1	India	India Subcontinent	Miltefosine	724	40	Not clear	Not clear	Diarrhea	Gastrointestinal disorders	Non-fatal	Not clear
Pandey-2016	169	343	1	India	India Subcontinent	Miltefosine	725	41	Not clear	Not clear	Diarrhea	Gastrointestinal disorders	Non-fatal	Not clear
Pandey-2016	169	343	1	India	India Subcontinent	Miltefosine	726	42	Not clear	Not clear	Diarrhea	Gastrointestinal disorders	Non-fatal	Not clear
Pandey-2016	169	343	1	India	India Subcontinent	Miltefosine	727	43	Not clear	Not clear	Diarrhea	Gastrointestinal disorders	Non-fatal	Not clear
Pandey-2016	169	343	1	India	India Subcontinent	Miltefosine	728	44	Not clear	Not clear	Diarrhea	Gastrointestinal disorders	Non-fatal	Not clear
Pandey-2016	169	343	1	India	India Subcontinent	Miltefosine	699	15	Not clear	Not clear	Edema	Non-specific description	Non-fatal	Not clear
Pandey-2016	169	343	1	India	India Subcontinent	Miltefosine	700	16	Not clear	Not clear	Edema	Non-specific description	Non-fatal	Not clear
Pandey-2016	169	343	1	India	India Subcontinent	Miltefosine	701	17	Not clear	Not clear	Edema	Non-specific description	Non-fatal	Not clear
Pandey-2016	169	343	1	India	India Subcontinent	Miltefosine	702	18	Not clear	Not clear	Edema	Non-specific description	Non-fatal	Not clear
Pandey-2016	169	343	1	India	India Subcontinent	Miltefosine	703	19	Not clear	Not clear	Edema	Non-specific description	Non-fatal	Not clear
Pandey-2016	169	343	1	India	India Subcontinent	Miltefosine	704	20	Not clear	Not clear	Edema	Non-specific description	Non-fatal	Not clear
Pandey-2016	169	343	1	India	India Subcontinent	Miltefosine	705	21	Not clear	Not clear	Edema	Non-specific description	Non-fatal	Not clear
Pandey-2016	169	343	1	India	India Subcontinent	Miltefosine	706	22	Not clear	Not clear	Edema	Non-specific description	Non-fatal	Not clear
Pandey-2016	169	343	1	India	India Subcontinent	Miltefosine	707	23	Not clear	Not clear	Edema	Non-specific description	Non-fatal	Not clear
Pandey-2016	169	343	1	India	India Subcontinent	Miltefosine	686	2	Not clear	Not clear	Extreme diarrhea	Gastrointestinal disorders	Death	Not clear
Pandey-2016	169	343	1	India	India Subcontinent	Miltefosine	687	3	Not clear	Not clear	Extreme diarrhea	Gastrointestinal disorders	Death	Not clear
Pandey-2016	169	343	1	India	India Subcontinent	Miltefosine	688	4	Not clear	Not clear	Extreme diarrhea	Gastrointestinal disorders	Death	Not clear
Pandey-2016	169	343	1	India	India Subcontinent	Miltefosine	689	5	Not clear	Not clear	Extreme diarrhea	Gastrointestinal disorders	Death	Not clear
Pandey-2016	169	343	1	India	India Subcontinent	Miltefosine	690	6	Not clear	Not clear	Extreme diarrhea	Gastrointestinal disorders	Death	Not clear
Pandey-2016	169	343	1	India	India Subcontinent	Miltefosine	691	7	Not clear	Not clear	Extreme diarrhea	Gastrointestinal disorders	Death	Not clear
Pandey-2016	169	343	1	India	India Subcontinent	Miltefosine	696	12	Not clear	Not clear	Fluctuation in blood pressure	Vascular disorders	Non-fatal	Not clear
Pandey-2016	169	343	1	India	India Subcontinent	Miltefosine	697	13	Not clear	Not clear	Fluctuation in blood pressure	Vascular disorders	Non-fatal	Not clear
Pandey-2016	169	343	1	India	India Subcontinent	Miltefosine	698	14	Not clear	Not clear	Fluctuation in blood pressure	Vascular disorders	Non-fatal	Not clear
Pandey-2016	169	343	1	India	India Subcontinent	Miltefosine	708	24	Not clear	Not clear	Increased serum creatinine	Investigations	Non-fatal	Not clear
Pandey-2016	169	343	1	India	India Subcontinent	Miltefosine	709	25	Not clear	Not clear	Increased serum creatinine	Investigations	Non-fatal	Not clear
Pandey-2016	169	343	1	India	India Subcontinent	Miltefosine	710	26	Not clear	Not clear	Increased serum creatinine	Investigations	Non-fatal	Not clear
Pandey-2016	169	343	1	India	India Subcontinent	Miltefosine	711	27	Not clear	Not clear	Increased serum creatinine	Investigations	Non-fatal	Not clear
Pandey-2016	169	343	1	India	India Subcontinent	Miltefosine	695	11	Not clear	Not clear	Acute pancreatitis	Gastrointestinal disorders	Death	Possibly related to study drug
Pandey-2016	169	343	1	India	India Subcontinent	Miltefosine	692	8	Not clear	Not clear	Co-infection with pulmonary tuberculosis	Infections and infestations	Death	Probably not related to study drug
Pandey-2016	169	343	1	India	India Subcontinent	Miltefosine	685	1	Not clear	Not clear	Extreme diarrhea	Gastrointestinal disorders	Death	Possibly related to study drug
Kimutai-2017	170	344	1	Sudan, Ethiopia, Kenya, Uganda	Eastern Africa	PA + Paromomycin	743	15	There were 32 deaths by EOT giving an EOT (which is day 17)	0_30	Acute pancreatitis	Gastrointestinal disorders	Death	Not clear	The paper described 16 deaths related to drug due to anaemia (n=2), sudden deaths (n=2) and renal-related AEs as the main causes
Kimutai-2017	170	344	1	Sudan, Ethiopia, Kenya, Uganda	Eastern Africa	PA + Paromomycin	744	16	Not clear	Not clear	Acute pancreatitis	Gastrointestinal disorders	Non-fatal	Not clear
Kimutai-2017	170	344	1	Sudan, Ethiopia, Kenya, Uganda	Eastern Africa	PA + Paromomycin	745	17	Not clear	Not clear	Acute pancreatitis	Gastrointestinal disorders	Non-fatal	Not clear
Kimutai-2017	170	344	1	Sudan, Ethiopia, Kenya, Uganda	Eastern Africa	PA + Paromomycin	729	1	There were 32 deaths by EOT giving an EOT (which is day 17)	0_30	Anaemia	Blood and lymphatic system disorders	Death	Related to study drug	The paper described 16 deaths related to drug due to anaemia (n=2), sudden deaths (n=2) and renal-related AEs as the main causes
Kimutai-2017	170	344	1	Sudan, Ethiopia, Kenya, Uganda	Eastern Africa	PA + Paromomycin	730	2	There were 32 deaths by EOT giving an EOT (which is day 17)	0_30	Anaemia	Blood and lymphatic system disorders	Death	Related to study drug	The paper described 16 deaths related to drug due to anaemia (n=2), sudden deaths (n=2) and renal-related AEs as the main causes
Kimutai-2017	170	344	1	Sudan, Ethiopia, Kenya, Uganda	Eastern Africa	PA + Paromomycin	731	3	There were 32 deaths by EOT giving an EOT (which is day 17)	0_30	Anaemia	Blood and lymphatic system disorders	Death	Related to study drug	The paper described 16 deaths related to drug due to anaemia (n=2), sudden deaths (n=2) and renal-related AEs as the main causes
Kimutai-2017	170	344	1	Sudan, Ethiopia, Kenya, Uganda	Eastern Africa	PA + Paromomycin	732	4	There were 32 deaths by EOT giving an EOT (which is day 17)	0_30	Anaemia	Blood and lymphatic system disorders	Death	Related to study drug	The paper described 16 deaths related to drug due to anaemia (n=2), sudden deaths (n=2) and renal-related AEs as the main causes
Kimutai-2017	170	344	1	Sudan, Ethiopia, Kenya, Uganda	Eastern Africa	PA + Paromomycin	733	5	Not clear	Not clear	Anaemia	Blood and lymphatic system disorders	Non-fatal	Not clear
Kimutai-2017	170	344	1	Sudan, Ethiopia, Kenya, Uganda	Eastern Africa	PA + Paromomycin	734	6	Not clear	Not clear	Anaemia	Blood and lymphatic system disorders	Non-fatal	Not clear
Kimutai-2017	170	344	1	Sudan, Ethiopia, Kenya, Uganda	Eastern Africa	PA + Paromomycin	735	7	Not clear	Not clear	Anaemia	Blood and lymphatic system disorders	Non-fatal	Not clear
Kimutai-2017	170	344	1	Sudan, Ethiopia, Kenya, Uganda	Eastern Africa	PA + Paromomycin	736	8	Not clear	Not clear	Anaemia	Blood and lymphatic system disorders	Non-fatal	Not clear
Kimutai-2017	170	344	1	Sudan, Ethiopia, Kenya, Uganda	Eastern Africa	PA + Paromomycin	767	39	There were 32 deaths by EOT giving an EOT (which is day 17)	0_30	Blood creatinine increased	Investigations	Death	Not clear	The paper described 16 deaths related to drug due to anaemia (n=2), sudden deaths (n=2) and renal-related AEs as the main causes
Kimutai-2017	170	344	1	Sudan, Ethiopia, Kenya, Uganda	Eastern Africa	PA + Paromomycin	768	40	There were 32 deaths by EOT giving an EOT (which is day 17)	0_30	Blood creatinine increased	Investigations	Death	Not clear	The paper described 16 deaths related to drug due to anaemia (n=2), sudden deaths (n=2) and renal-related AEs as the main causes
Kimutai-2017	170	344	1	Sudan, Ethiopia, Kenya, Uganda	Eastern Africa	PA + Paromomycin	769	41	Not clear	Not clear	Blood creatinine increased	Investigations	Non-fatal	Not clear
Kimutai-2017	170	344	1	Sudan, Ethiopia, Kenya, Uganda	Eastern Africa	PA + Paromomycin	770	42	Not clear	Not clear	Blood creatinine increased	Investigations	Non-fatal	Not clear
Kimutai-2017	170	344	1	Sudan, Ethiopia, Kenya, Uganda	Eastern Africa	PA + Paromomycin	771	43	Not clear	Not clear	Blood creatinine increased	Investigations	Non-fatal	Not clear
Kimutai-2017	170	344	1	Sudan, Ethiopia, Kenya, Uganda	Eastern Africa	PA + Paromomycin	737	9	Not clear	Not clear	Cardiac failure	Cardiac disorders	Non-fatal	Not clear
Kimutai-2017	170	344	1	Sudan, Ethiopia, Kenya, Uganda	Eastern Africa	PA + Paromomycin	738	10	Not clear	Not clear	Cardiac failure	Cardiac disorders	Non-fatal	Not clear
Kimutai-2017	170	344	1	Sudan, Ethiopia, Kenya, Uganda	Eastern Africa	PA + Paromomycin	772	44	There were 32 deaths by EOT giving an EOT (which is day 17)	0_30	Dehydration	Metabolism and nutrition disorders	Death	Not clear	The paper described 16 deaths related to drug due to anaemia (n=2), sudden deaths (n=2) and renal-related AEs as the main causes
Kimutai-2017	170	344	1	Sudan, Ethiopia, Kenya, Uganda	Eastern Africa	PA + Paromomycin	740	12	There were 32 deaths by EOT giving an EOT (which is day 17)	0_30	Diarrhoea	Gastrointestinal disorders	Death	Not clear	The paper described 16 deaths related to drug due to anaemia (n=2), sudden deaths (n=2) and renal-related AEs as the main causes
Kimutai-2017	170	344	1	Sudan, Ethiopia, Kenya, Uganda	Eastern Africa	PA + Paromomycin	781	53	There were 32 deaths by EOT giving an EOT (which is day 17)	0_30	Epistaxis	Respiratory, thoracic and mediastinal disorders	Death	Not clear	The paper described 16 deaths related to drug due to anaemia (n=2), sudden deaths (n=2) and renal-related AEs as the main causes
Kimutai-2017	170	344	1	Sudan, Ethiopia, Kenya, Uganda	Eastern Africa	PA + Paromomycin	739	11	There were 32 deaths by EOT giving an EOT (which is day 17)	0_30	Eye movement disorder	Eye disorders	Death	Not clear	The paper described 16 deaths related to drug due to anaemia (n=2), sudden deaths (n=2) and renal-related AEs as the main causes
Kimutai-2017	170	344	1	Sudan, Ethiopia, Kenya, Uganda	Eastern Africa	PA + Paromomycin	741	13	Not clear	Not clear	Gastroenteritis	Gastrointestinal disorders	Non-fatal	Not clear
Kimutai-2017	170	344	1	Sudan, Ethiopia, Kenya, Uganda	Eastern Africa	PA + Paromomycin	778	50	Not clear	Not clear	Glomerulonephritis and nephrotic syndrome	Renal and urinary disorders	Non-fatal	Not clear
Kimutai-2017	170	344	1	Sudan, Ethiopia, Kenya, Uganda	Eastern Africa	PA + Paromomycin	742	14	There were 32 deaths by EOT giving an EOT (which is day 17)	0_30	Haematemesis	Hepatobiliary disorders	Death	Not clear	The paper described 16 deaths related to drug due to anaemia (n=2), sudden deaths (n=2) and renal-related AEs as the main causes
Kimutai-2017	170	344	1	Sudan, Ethiopia, Kenya, Uganda	Eastern Africa	PA + Paromomycin	751	23	Not clear	Not clear	Hepatitis	Hepatobiliary disorders	Non-fatal	Not clear
Kimutai-2017	170	344	1	Sudan, Ethiopia, Kenya, Uganda	Eastern Africa	PA + Paromomycin	752	24	Not clear	Not clear	Hepatitis	Hepatobiliary disorders	Non-fatal	Not clear
Kimutai-2017	170	344	1	Sudan, Ethiopia, Kenya, Uganda	Eastern Africa	PA + Paromomycin	782	54	Not clear	Not clear	Hypoacusis	Ear and labyrinth disorders	Non-fatal	Not clear
Kimutai-2017	170	344	1	Sudan, Ethiopia, Kenya, Uganda	Eastern Africa	PA + Paromomycin	783	55	Not clear	Not clear	Hypoacusis	Ear and labyrinth disorders	Non-fatal	Not clear
Kimutai-2017	170	344	1	Sudan, Ethiopia, Kenya, Uganda	Eastern Africa	PA + Paromomycin	784	56	Not clear	Not clear	Hypoacusis	Ear and labyrinth disorders	Non-fatal	Not clear
Kimutai-2017	170	344	1	Sudan, Ethiopia, Kenya, Uganda	Eastern Africa	PA + Paromomycin	785	57	Not clear	Not clear	Hypoacusis	Ear and labyrinth disorders	Non-fatal	Not clear
Kimutai-2017	170	344	1	Sudan, Ethiopia, Kenya, Uganda	Eastern Africa	PA + Paromomycin	786	58	Not clear	Not clear	Hypoacusis	Ear and labyrinth disorders	Non-fatal	Not clear
Kimutai-2017	170	344	1	Sudan, Ethiopia, Kenya, Uganda	Eastern Africa	PA + Paromomycin	787	59	Not clear	Not clear	Hypoacusis	Ear and labyrinth disorders	Non-fatal	Not clear
Kimutai-2017	170	344	1	Sudan, Ethiopia, Kenya, Uganda	Eastern Africa	PA + Paromomycin	774	46	There were 32 deaths by EOT giving an EOT (which is day 17)	0_30	Hypokalaemia	Metabolism and nutrition disorders	Death	Not clear	The paper described 16 deaths related to drug due to anaemia (n=2), sudden deaths (n=2) and renal-related AEs as the main causes
Kimutai-2017	170	344	1	Sudan, Ethiopia, Kenya, Uganda	Eastern Africa	PA + Paromomycin	748	20	Not clear	Not clear	Injection site pain	General disorders + administration site conditions	Non-fatal	Not clear
Kimutai-2017	170	344	1	Sudan, Ethiopia, Kenya, Uganda	Eastern Africa	PA + Paromomycin	753	25	There were 32 deaths by EOT giving an EOT (which is day 17)	0_30	Jaundice	Hepatobiliary disorders	Death	Not clear	The paper described 16 deaths related to drug due to anaemia (n=2), sudden deaths (n=2) and renal-related AEs as the main causes
Kimutai-2017	170	344	1	Sudan, Ethiopia, Kenya, Uganda	Eastern Africa	PA + Paromomycin	754	26	Not clear	Not clear	Jaundice cholestatic	Hepatobiliary disorders	Non-fatal	Not clear
Kimutai-2017	170	344	1	Sudan, Ethiopia, Kenya, Uganda	Eastern Africa	PA + Paromomycin	755	27	There were 32 deaths by EOT giving an EOT (which is day 17)	0_30	Malaria	Infections and infestations	Death	Not clear	The paper described 16 deaths related to drug due to anaemia (n=2), sudden deaths (n=2) and renal-related AEs as the main causes
Kimutai-2017	170	344	1	Sudan, Ethiopia, Kenya, Uganda	Eastern Africa	PA + Paromomycin	775	47	There were 32 deaths by EOT giving an EOT (which is day 17)	0_30	Malnutrition	Metabolism and nutrition disorders	Death	Not clear	The paper described 16 deaths related to drug due to anaemia (n=2), sudden deaths (n=2) and renal-related AEs as the main causes
Kimutai-2017	170	344	1	Sudan, Ethiopia, Kenya, Uganda	Eastern Africa	PA + Paromomycin	776	48	There were 32 deaths by EOT giving an EOT (which is day 17)	0_30	Malnutrition	Metabolism and nutrition disorders	Death	Not clear	The paper described 16 deaths related to drug due to anaemia (n=2), sudden deaths (n=2) and renal-related AEs as the main causes
Kimutai-2017	170	344	1	Sudan, Ethiopia, Kenya, Uganda	Eastern Africa	PA + Paromomycin	765	37	Not clear	Not clear	Nerve injury	Injury, poisoning, and procedural complications	Non-fatal	Not clear
Kimutai-2017	170	344	1	Sudan, Ethiopia, Kenya, Uganda	Eastern Africa	PA + Paromomycin	766	38	Not clear	Not clear	Nerve injury	Injury, poisoning, and procedural complications	Non-fatal	Not clear
Kimutai-2017	170	344	1	Sudan, Ethiopia, Kenya, Uganda	Eastern Africa	PA + Paromomycin	756	28	There were 32 deaths by EOT giving an EOT (which is day 17)	0_30	Pneumonia	Infections and infestations	Death	Not clear	The paper described 16 deaths related to drug due to anaemia (n=2), sudden deaths (n=2) and renal-related AEs as the main causes
Kimutai-2017	170	344	1	Sudan, Ethiopia, Kenya, Uganda	Eastern Africa	PA + Paromomycin	746	18	There were 32 deaths by EOT giving an EOT (which is day 17)	0_30	Rectal haemorrhage	Gastrointestinal disorders	Death	Not clear	The paper described 16 deaths related to drug due to anaemia (n=2), sudden deaths (n=2) and renal-related AEs as the main causes
Kimutai-2017	170	344	1	Sudan, Ethiopia, Kenya, Uganda	Eastern Africa	PA + Paromomycin	779	51	There were 32 deaths by EOT giving an EOT (which is day 17)	0_30	Renal failure	Renal and urinary disorders	Death	Not clear	The paper described 16 deaths related to drug due to anaemia (n=2), sudden deaths (n=2) and renal-related AEs as the main causes
Kimutai-2017	170	344	1	Sudan, Ethiopia, Kenya, Uganda	Eastern Africa	PA + Paromomycin	780	52	Not clear	Not clear	Renal failure	Renal and urinary disorders	Non-fatal	Not clear
Kimutai-2017	170	344	1	Sudan, Ethiopia, Kenya, Uganda	Eastern Africa	PA + Paromomycin	757	29	There were 32 deaths by EOT giving an EOT (which is day 17)	0_30	Sepsis	Infections and infestations	Death	Not clear	The paper described 16 deaths related to drug due to anaemia (n=2), sudden deaths (n=2) and renal-related AEs as the main causes
Kimutai-2017	170	344	1	Sudan, Ethiopia, Kenya, Uganda	Eastern Africa	PA + Paromomycin	758	30	There were 32 deaths by EOT giving an EOT (which is day 17)	0_30	Sepsis	Infections and infestations	Death	Not clear	The paper described 16 deaths related to drug due to anaemia (n=2), sudden deaths (n=2) and renal-related AEs as the main causes
Kimutai-2017	170	344	1	Sudan, Ethiopia, Kenya, Uganda	Eastern Africa	PA + Paromomycin	759	31	There were 32 deaths by EOT giving an EOT (which is day 17)	0_30	Sepsis	Infections and infestations	Death	Not clear	The paper described 16 deaths related to drug due to anaemia (n=2), sudden deaths (n=2) and renal-related AEs as the main causes
Kimutai-2017	170	344	1	Sudan, Ethiopia, Kenya, Uganda	Eastern Africa	PA + Paromomycin	760	32	There were 32 deaths by EOT giving an EOT (which is day 17)	0_30	Sepsis	Infections and infestations	Death	Not clear	The paper described 16 deaths related to drug due to anaemia (n=2), sudden deaths (n=2) and renal-related AEs as the main causes
Kimutai-2017	170	344	1	Sudan, Ethiopia, Kenya, Uganda	Eastern Africa	PA + Paromomycin	761	33	There were 32 deaths by EOT giving an EOT (which is day 17)	0_30	Septic shock	Infections and infestations	Death	Not clear	The paper described 16 deaths related to drug due to anaemia (n=2), sudden deaths (n=2) and renal-related AEs as the main causes
Kimutai-2017	170	344	1	Sudan, Ethiopia, Kenya, Uganda	Eastern Africa	PA + Paromomycin	762	34	There were 32 deaths by EOT giving an EOT (which is day 17)	0_30	Septic shock	Infections and infestations	Death	Not clear	The paper described 16 deaths related to drug due to anaemia (n=2), sudden deaths (n=2) and renal-related AEs as the main causes
Kimutai-2017	170	344	1	Sudan, Ethiopia, Kenya, Uganda	Eastern Africa	PA + Paromomycin	763	35	There were 32 deaths by EOT giving an EOT (which is day 17)	0_30	Septic shock	Infections and infestations	Death	Not clear	The paper described 16 deaths related to drug due to anaemia (n=2), sudden deaths (n=2) and renal-related AEs as the main causes
Kimutai-2017	170	344	1	Sudan, Ethiopia, Kenya, Uganda	Eastern Africa	PA + Paromomycin	773	45	There were 32 deaths by EOT giving an EOT (which is day 17)	0_30	Hypokalaemia	Metabolism and nutrition disorders	Death	Not clear	The paper described 16 deaths related to drug due to anaemia (n=2), sudden deaths (n=2) and renal-related AEs as the main causes
Kimutai-2017	170	344	1	Sudan, Ethiopia, Kenya, Uganda	Eastern Africa	PA + Paromomycin	777	49	Not clear	Not clear	spontaneous abortion	Pregnancy, puerperium and perinatal conditions	Non-fatal	Not clear
Kimutai-2017	170	344	1	Sudan, Ethiopia, Kenya, Uganda	Eastern Africa	PA + Paromomycin	749	21	3	0_30	Sudden Death	General disorders and administration site conditions	Death	Related to study drug	The paper described 16 deaths related to drug due to anaemia (n=2), sudden deaths (n=2) and renal-related AEs as the main causes
Kimutai-2017	170	344	1	Sudan, Ethiopia, Kenya, Uganda	Eastern Africa	PA + Paromomycin	750	22	4	0_30	Sudden Death	General disorders and administration site conditions	Death	Related to study drug	The paper described 16 deaths related to drug due to anaemia (n=2), sudden deaths (n=2) and renal-related AEs as the main causes
Kimutai-2017	170	344	1	Sudan, Ethiopia, Kenya, Uganda	Eastern Africa	PA + Paromomycin	788	60	Not clear	Not clear	Tinnitus	Ear and labyrinth disorders	Non-fatal	Not clear
Kimutai-2017	170	344	1	Sudan, Ethiopia, Kenya, Uganda	Eastern Africa	PA + Paromomycin	764	36	There were 32 deaths by EOT giving an EOT (which is day 17)	0_30	Visceral leishmaniasis	Infections and infestations	Death	Not clear	The paper described 16 deaths related to drug due to anaemia (n=2), sudden deaths (n=2) and renal-related AEs as the main causes
Kimutai-2017	170	344	1	Sudan, Ethiopia, Kenya, Uganda	Eastern Africa	PA + Paromomycin	747	19	There were 32 deaths by EOT giving an EOT (which is day 17)	0_30	Vomiting	Gastrointestinal disorders	Death	Not clear	The paper described 16 deaths related to drug due to anaemia (n=2), sudden deaths (n=2) and renal-related AEs as the main causes
Goyal-2018	171	345	1	India	India Subcontinent	L-AmB (Single dose)	789	1	During treatment	0_30	Anaphylactic reaction	Immune system disorders	Non-fatal	Related to study drug
Goyal-2018	171	345	1	India	India Subcontinent	L-AmB (Single dose)	790	2	After completion & discharge	Not clear	Asymptomatic atrial ectopic	Non-specific description	Non-fatal	Possibly related to study drug
Goyal-2018	171	345	1	India	India Subcontinent	L-AmB (Single dose)	792	4	After completion & discharge	Not clear	Dehydration and elevated creatinine	Metabolism and nutrition disorders	Non-fatal	Not related to study drug
Goyal-2018	171	345	1	India	India Subcontinent	L-AmB (Single dose)	793	5	After completion & discharge	Not clear	Lower respiratory tract infection	Infections and infestations	Non-fatal	Not related to study drug
Goyal-2018	171	345	1	India	India Subcontinent	L-AmB (Single dose)	791	3	After completion & discharge	Not clear	TB empyema	Infections and infestations	Non-fatal	Not related to study drug

## Sheet: risk_of_bias_randomised
Tag	Study	random_sequence_generation	allocation_concealment	blinding_of_participants_and_personnel	blinding_of_outcome_assessment	incomplete_outcome_data_addressed	selective_reporting	aems_in_place
29	Thakur-1995	Unclear	Unclear	High	Unclear	High	High	Low
1	Ritmeijer-2006	Low	Unclear	High	Unclear	High	Low	Low
18	Laguna-1999	Low	Unclear	High	Low	High	Low	Low
79	Musa-2012	Low	Low	High	Unclear	High	Low	Low
80	Zijlstra-1993	Unclear	Unclear	Unclear	Unclear	High	Low	Low
101	Singh-2010	Low	Unclear	Unclear	Unclear	High	Low	Low
143	Sundar-2014	Low	Unclear	High	Unclear	High	Unclear	Low
7	Wali-1997	Low	Unclear	Unclear	Unclear	Low	High	Low
2	Thakur-2001	Unclear	Unclear	Unclear	Unclear	Low	Low	Low
3	Laguna-2003	Low	Low	High	Low	Low	Low	Low
5	Sundar-2011a	Low	Low	High	Low	Low	Low	Low
6	Thakur-1994a	Unclear	Unclear	Unclear	Unclear	Low	Low	Low
11	Sundar-2008a	Low	Low	High	Low	Low	Low	Low
12	Sundar-2002a	Low	Unclear	High	Unclear	Low	Low	Low
13	Sundar-1999a	Low	Low	High	Low	Low	Low	Low
14	Sundar-2011b	Low	Low	High	Low	Low	Low	Low
17	Sundar-2000a	Low	Low	High	Low	Low	Low	Low
22	Chulay-1983	Low	Unclear	High	High	Low	Low	Low
23	Das-2009	Low	Unclear	High	Unclear	Low	Low	Low
25	Thakur-2000a	Low	Unclear	High	High	Low	Low	Low
26	Karki-1998	Unclear	Unclear	High	Unclear	Low	Low	Low
27	Jha-2005	Unclear	Unclear	High	Low	Low	Low	Low
30	Sundar-2006	Low	Low	High	Low	Low	Low	Low
33	Sundar-2004	Low	Low	High	Low	Low	Low	Low
34	Sundar-2007a	Low	Low	High	Low	Low	Low	Low
37	Thakur-1996	Unclear	Unclear	High	Unclear	Low	Low	Low
38	Thakur-1984a	Unclear	Unclear	Unclear	Unclear	Low	Low	Low
39	Thakur-1991a	Unclear	Unclear	Unclear	Unclear	Low	Low	Low
40	Thakur-2008	Unclear	Unclear	Low	Unclear	Low	Low	Low
43	Thakur-1994c	Unclear	Unclear	Unclear	Unclear	Low	Low	Low
51	Thakur-1991b	Unclear	Unclear	Unclear	Low	Low	Low	Low
54	Hailu-2010	Low	Low	High	Unclear	Low	Low	Low
55	Thakur-2010	High	Low	High	Unclear	Low	Low	Low
57	Sundar-2007b	Low	Unclear	High	Unclear	Low	Low	Low
61	Sundar-2002b	Low	Low	Low	Low	Low	Low	Low
63	Musa-2010	Low	Low	High	Unclear	Low	Low	Low
69	Jha-1998	Low	Unclear	High	Low	Low	Low	Low
70	Thakur-1988	Unclear	Unclear	Unclear	Low	Low	Low	Low
72	Khalil-2014	Low	Low	High	Low	Low	Low	Low
74	Sundar-2009b	Low	Unclear	High	Unclear	Low	Low	Low
76	Sundar-1997	Unclear	Low	High	Low	Low	Low	Low
78	Sundar-2010	Low	Low	High	Low	Low	Low	Low
81	Sundar-1998a	Unclear	Low	High	Low	Low	Low	Low
83	Sundar-2001	Low	Low	High	Low	Low	Low	Low
86	Thakur-2000b	Low	Unclear	High	Low	Low	Low	Low
90	Mondal-2010	Low	Low	High	Unclear	Low	Low	Low
93	Mishra-1994	Unclear	Unclear	High	Unclear	Low	Low	Low
95	Thakur-1996	Unclear	Unclear	High	Unclear	Low	Low	Low
98	Thakur-1993b	Unclear	Unclear	Unclear	Unclear	Low	Low	Low
106	Singh-2006b	Unclear	Unclear	Unclear	Unclear	Low	Low	Low
119	Thakur-1998b	Unclear	Unclear	Unclear	Unclear	Low	Low	Low
120	Das-2001	Low	Unclear	Unclear	Unclear	Low	Low	Low
121	Sundar-199b	Low	Low	High	Low	Low	Low	Low
140	Goswami-2016	Low	Low	High	Unclear	Low	Low	Low
154	Borges-2017	Low	Low	High	Low	Low	Low	Low
155	Wasunna-2016	Low	Low	High	Low	Low	Low	Low
156	Rahman-2017	Low	Low	High	High	Low	Low	Low
159	Romero-2017	Low	Low	High	Unclear	Low	Low	Low
148	Diro-2019	Low	Low	High	Unclear	Low	Low	Low
133	Sudarshan-2011	Unclear	Unclear	Unclear	Unclear	Low	Low	Unclear
92	Mishra-1992	Unclear	Unclear	High	Low	Low	Unclear	Low
165	Alborzi-2017	Unclear	Unclear	High	Unclear	Low	Unclear	Low
138	Thakur-1992b	Unclear	Unclear	Unclear	Unclear	Low	Unclear	Unclear
108	Karimi-1998	Unclear	Unclear	Unclear	Unclear	Unclear	Unclear	Unclear

## Sheet: risk_of_bias_non_randomised
Tag	bias_due_to_confounding	bias_in_participants_selection	bias_in_interventions_classification	missing_outcome_data	bias_in_outcome_assesment	selective_reporting	aems_in_place
60	High	Low	Low	High	Low	Low	Low
36	Moderate	Low	Low	High	Low	Low	Low
137	Unclear	Low	Low	High	Low	Low	Low
32	-	High	-	Low	Low	Low	Low
62	-	High	-	Low	Low	Low	Low
103	-	High	-	Low	Low	Low	Low
110	-	High	-	Low	Low	Low	Low
113	-	High	-	Low	Low	Low	Low
114	-	High	-	Low	Low	Low	Low
124	-	High	-	Low	Low	Low	Low
126	-	High	-	Low	Low	Low	Low
8	-	Low	-	Low	Low	Low	Low
28	-	Low	-	Low	Low	Low	Low
31	-	Low	-	Low	Low	Low	Low
44	-	Low	-	Low	Low	Low	Low
47	-	Low	-	Low	Low	Low	Low
53	-	Low	-	Low	Low	Low	Low
66	-	Low	-	Low	Low	Low	Low
77	-	Low	-	Low	Low	Low	Low
84	-	Low	-	Low	Low	Low	Low
87	-	Low	-	Low	Low	Low	Low
94	-	Low	-	Low	Low	Low	Low
97	-	Low	-	Low	Low	Low	Low
99	-	Low	-	Low	Low	Low	Low
118	-	Low	-	Low	Low	Low	Low
141	-	Low	-	Low	Low	Low	Low
149	-	Low	-	Low	Low	Low	Low
168	-	Low	-	Low	Low	Low	Low
56	-	Moderate	-	Low	Low	Low	Low
67	-	Moderate	-	Low	Low	Low	Low
75	-	Moderate	-	Low	Low	Low	Low
89	-	Moderate	-	Low	Low	Low	Low
104	-	Moderate	-	Low	Low	Low	Low
105	-	Moderate	-	Low	Low	Low	Low
144	-	Moderate	-	Low	Low	Low	Low
127	High	High	Low	Low	Low	Low	Low
132	High	High	Low	Low	Low	Low	Low
35	Low	High	Low	Low	Low	Low	Low
170	Low	High	Low	Low	Low	Low	Low
171	High	Low	Low	Low	Low	Low	Low
96	High	Low	Low	Low	Low	Low	Low
16	Moderate	Low	Low	Low	Low	Low	Low
64	Moderate	Low	Low	Low	Low	Low	Low
73	Moderate	Low	Low	Low	Low	Low	Low
82	Moderate	Low	Low	Low	Low	Low	Low
142	Moderate	Low	Low	Low	Low	Low	Low
10	Moderate	Low	Low	Low	Low	Low	Low
15	High	Low	Low	Low	Low	Low	Low
24	High	Low	Low	Low	Low	Low	Low
65	High	Low	Low	Low	Low	Low	Low
71	High	Low	Low	Low	Low	Low	Low
42	Unclear	Low	Low	Low	Low	Low	Low
59	Unclear	Low	Low	Low	Low	Low	Low
107	Moderate	Moderate	Low	Low	Low	Low	Low
68	-	Low	-	Moderate	Low	Low	Low
169	-	Low	-	Moderate	Low	Low	Low
130	-	Low	-	Moderate	Low	Low	Low
19	-	Moderate	-	Moderate	Low	Low	Low
21	Low	Low	Low	Moderate	Low	Low	Low
109	Moderate	Low	Low	Moderate	Low	Low	Low
91	High	Low	Low	Moderate	Low	Low	Low
41	High	Low	Low	Moderate	Low	Low	Low
88	Unclear	Low	Low	Moderate	Low	Low	Low
50	Moderate	Low	Moderate	Moderate	Low	Low	Low
129	-	Moderate	-	High	Low	Low	Low
4	-	High	-	Unclear	Low	Low	Low
100	-	Low	-	Unclear	Low	Low	Low
117	-	Low	-	Unclear	Low	Low	Low
147	-	Low	-	Unclear	Low	Low	Low
136	-	Moderate	-	Unclear	Low	Low	Low
46	Unclear	High	Low	Unclear	Low	Low	Low
58	Unclear	Low	Low	Unclear	Low	Low	Low
85	Unclear	Low	Low	Unclear	Low	Low	Low
135	-	Low	-	Unclear	Low	Moderate	Low
122	Low	High	Low	Unclear	Low	High	Low
45	High	High	Low	Unclear	Low	High	Low
49	High	Low	Low	Unclear	Low	High	Low
116	-	High	-	Unclear	Low	Unclear	Low
52	-	High	-	Unclear	Low	Unclear	Low
131	-	High	-	Unclear	Low	Unclear	Low
139	-	High	-	Unclear	Low	Unclear	Low
111	-	Low	-	Unclear	Low	Unclear	Low
115	-	Low	-	Unclear	Low	Unclear	Low
125	-	Low	-	Unclear	Low	Unclear	Low
145	-	Low	-	Unclear	Low	Unclear	Low
48	Moderate	Low	Low	Unclear	Low	Unclear	Low
134	Moderate	Low	Low	Unclear	Low	Unclear	Low
102	Unclear	Low	Low	Unclear	Low	Unclear	Low
123	High	Low	Low	Low	Low	Low	Unclear
128	-	Low	-	Low	Low	Unclear	Unclear
9	-	Moderate	-	Unclear	Low	Unclear	Unclear
20	-	Moderate	-	Unclear	Low	Unclear	Unclear
112	Unclear	Unclear	Low	Unclear	Low	Unclear	Unclear
